# Supplementary material for: Exploring the potential of dental calculus to shed light on past human migrations in Oceania
Source: Nat Commun. 2024 Nov 24;15:10191. doi: 10.1038/s41467-024-53920-z (PMC11586442; doi:10.1038/s41467-024-53920-z)
Supplement: Supplementary file 4 — Supplementary Data 1-9 [file 41467_2024_53920_MOESM4_ESM.xlsx]

## Sheet: Data_1
Supplementary Data 1. Overview of new data in this study and related laboratory and sequencing information
Library_ID	Secondary_sample_accession	Run_accession	URL	DNA_conc	SampleID	ArchID_burial	Remains_location	Contact_name	Contact_email	Type	Island	Site	Country	Area	Age_uncalBP	Age_calBP	Age_ID	Age_BP_for_model	Age_mean_for_model	Age_citation	Lab	Lat	Long	Study	SourceSink	Env	Sample_or_Control	seq_len_avg	gc_avg	No_reads_no_human	Percent_assigned
AHK001.A0101	ERS15409338	ERR11413657	https://www.ebi.ac.uk/ena/browser/view/ERR11413657	1040000000000	AHK001	RN50	Idaho State University	John Dudgeon	dudgeon@isu.edu	calculus	Rapa_Nui	Akahanga_Karava	Chile	Pacific	NA	NA	NA	630-0	315	Commendador, A. S., Dudgeon, J. V., Fuller, B. T., & Finney, B. P. (2014). Radiocarbon dating human skeletal material on Rapa Nui: evaluating the effect of uncertainty in marine-derived carbon. Radiocarbon, 56(1), 277-294.	Oklahoma	-27.1058	-109.363	thisStudy	sink	calculus	sample	75.4357	64	7408820	10.6022
AKI001.A0101	ERS15409339	ERR11413658	https://www.ebi.ac.uk/ena/browser/view/ERR11413658	1200000000	AKI001	RN14	Idaho State University	John Dudgeon	dudgeon@isu.edu	calculus	Rapa_Nui	Ahu_Kihi_Kihi_Rau_Mea	Chile	Pacific	NA	NA	NA	630-0	315	Commendador, A. S., Dudgeon, J. V., Fuller, B. T., & Finney, B. P. (2014). Radiocarbon dating human skeletal material on Rapa Nui: evaluating the effect of uncertainty in marine-derived carbon. Radiocarbon, 56(1), 277-294.	Oklahoma	-27.1058	-109.363	thisStudy	sink	calculus	sample	57.8665	61	9145013	30.6098
AKI002.A0101	ERS15409340	ERR11413659	https://www.ebi.ac.uk/ena/browser/view/ERR11413659	8970000000000	AKI002	RN28	Idaho State University	John Dudgeon	dudgeon@isu.edu	calculus	Rapa_Nui	Ahu_Kihi_Kihi_Rau_Mea	Chile	Pacific	NA	NA	NA	630-0	315	Commendador, A. S., Dudgeon, J. V., Fuller, B. T., & Finney, B. P. (2014). Radiocarbon dating human skeletal material on Rapa Nui: evaluating the effect of uncertainty in marine-derived carbon. Radiocarbon, 56(1), 277-294.	Oklahoma	-27.1058	-109.363	thisStudy	sink	calculus	sample	57.0991	50	11259321	50.6555
AMH001.A0101	ERS15409341	ERR11413660	https://www.ebi.ac.uk/ena/browser/view/ERR11413660	16900000000000	AMH001	RN20	Idaho State University	John Dudgeon	dudgeon@isu.edu	calculus	Rapa_Nui	Ahu_Mahatua	Chile	Pacific	NA	NA	NA	630-0	315	Commendador, A. S., Dudgeon, J. V., Fuller, B. T., & Finney, B. P. (2014). Radiocarbon dating human skeletal material on Rapa Nui: evaluating the effect of uncertainty in marine-derived carbon. Radiocarbon, 56(1), 277-294.	Oklahoma	-27.1058	-109.363	thisStudy	sink	calculus	sample	60.8464	50	10782606	54.0874
AMH002.A0101	ERS15409342	ERR11413661	https://www.ebi.ac.uk/ena/browser/view/ERR11413661	17900000000000	AMH002	RN30	Idaho State University	John Dudgeon	dudgeon@isu.edu	calculus	Rapa_Nui	Ahu_Mahatua	Chile	Pacific	NA	NA	NA	630-0	315	Commendador, A. S., Dudgeon, J. V., Fuller, B. T., & Finney, B. P. (2014). Radiocarbon dating human skeletal material on Rapa Nui: evaluating the effect of uncertainty in marine-derived carbon. Radiocarbon, 56(1), 277-294.	Oklahoma	-27.1058	-109.363	thisStudy	sink	calculus	sample	55.5798	53	10013875	41.1369
AMH003.A0101	ERS15409343	ERR11413662	https://www.ebi.ac.uk/ena/browser/view/ERR11413662	3050000000000	AMH003	D	Idaho State University	John Dudgeon	dudgeon@isu.edu	calculus	Rapa_Nui	Ahu_Mahatua	Chile	Pacific	NA	NA	NA	630-0	315	Commendador, A. S., Dudgeon, J. V., Fuller, B. T., & Finney, B. P. (2014). Radiocarbon dating human skeletal material on Rapa Nui: evaluating the effect of uncertainty in marine-derived carbon. Radiocarbon, 56(1), 277-294.	Oklahoma	-27.1058	-109.363	thisStudy	sink	calculus	sample	62.1146	55	8841875	41.5755
AMH004.A0101	ERS15409344	ERR11413663	https://www.ebi.ac.uk/ena/browser/view/ERR11413663	5580000000000	AMH004	RN39	Idaho State University	John Dudgeon	dudgeon@isu.edu	calculus	Rapa_Nui	Ahu_Mahatua	Chile	Pacific	NA	NA	NA	630-0	315	Commendador, A. S., Dudgeon, J. V., Fuller, B. T., & Finney, B. P. (2014). Radiocarbon dating human skeletal material on Rapa Nui: evaluating the effect of uncertainty in marine-derived carbon. Radiocarbon, 56(1), 277-294.	Oklahoma	-27.1058	-109.363	thisStudy	sink	calculus	sample	50.8127	52	10105111	55.3367
ANK001.A0101	ERS15409345	ERR11413664	https://www.ebi.ac.uk/ena/browser/view/ERR11413664	84300000000	ANK001	RN58	Idaho State University	John Dudgeon	dudgeon@isu.edu	calculus	Rapa_Nui	Ana_Koe_Hoko	Chile	Pacific	NA	NA	NA	630-0	315	Commendador, A. S., Dudgeon, J. V., Fuller, B. T., & Finney, B. P. (2014). Radiocarbon dating human skeletal material on Rapa Nui: evaluating the effect of uncertainty in marine-derived carbon. Radiocarbon, 56(1), 277-294.	Oklahoma	-27.1058	-109.363	thisStudy	sink	calculus	sample	69.818	67	10822436	17.7797
ANN001.A0101	ERS15409346	ERR11413665	https://www.ebi.ac.uk/ena/browser/view/ERR11413665	22800000000000	ANN001	RN70	Idaho State University	John Dudgeon	dudgeon@isu.edu	calculus	Rapa_Nui	Ahu_Nau_Nau	Chile	Pacific	NA	NA	NA	630-0	315	Commendador, A. S., Dudgeon, J. V., Fuller, B. T., & Finney, B. P. (2014). Radiocarbon dating human skeletal material on Rapa Nui: evaluating the effect of uncertainty in marine-derived carbon. Radiocarbon, 56(1), 277-294.	Oklahoma	-27.1058	-109.363	thisStudy	sink	calculus	sample	61.1571	51	8991662	54.261
ANN002.A0101	ERS15409347	ERR11413666	https://www.ebi.ac.uk/ena/browser/view/ERR11413666	23700000000000	ANN002	RN93	Idaho State University	John Dudgeon	dudgeon@isu.edu	calculus	Rapa_Nui	Ahu_Nau_Nau	Chile	Pacific	NA	NA	NA	630-0	315	Commendador, A. S., Dudgeon, J. V., Fuller, B. T., & Finney, B. P. (2014). Radiocarbon dating human skeletal material on Rapa Nui: evaluating the effect of uncertainty in marine-derived carbon. Radiocarbon, 56(1), 277-294.	Oklahoma	-27.1058	-109.363	thisStudy	sink	calculus	sample	56.649	59	9655599	61.5858
ANN003.A0101	ERS15409348	ERR11413667	https://www.ebi.ac.uk/ena/browser/view/ERR11413667	21600000000000	ANN003	RN09_NRN_1	Idaho State University	John Dudgeon	dudgeon@isu.edu	calculus	Rapa_Nui	Ahu_Nau_Nau	Chile	Pacific	NA	NA	NA	630-0	315	Commendador, A. S., Dudgeon, J. V., Fuller, B. T., & Finney, B. P. (2014). Radiocarbon dating human skeletal material on Rapa Nui: evaluating the effect of uncertainty in marine-derived carbon. Radiocarbon, 56(1), 277-294.	Oklahoma	-27.1058	-109.363	thisStudy	sink	calculus	sample	63.0317	52	11146676	52.3152
ANN004.A0101	ERS15409349	ERR11413668	https://www.ebi.ac.uk/ena/browser/view/ERR11413668	29900000000000	ANN004	RN91_NRN_2	Idaho State University	John Dudgeon	dudgeon@isu.edu	calculus	Rapa_Nui	Ahu_Nau_Nau	Chile	Pacific	NA	NA	NA	630-0	315	Commendador, A. S., Dudgeon, J. V., Fuller, B. T., & Finney, B. P. (2014). Radiocarbon dating human skeletal material on Rapa Nui: evaluating the effect of uncertainty in marine-derived carbon. Radiocarbon, 56(1), 277-294.	Oklahoma	-27.1058	-109.363	thisStudy	sink	calculus	sample	65.1568	52	10939434	44.5811
AON001.A0101	ERS15409350	ERR11413669	https://www.ebi.ac.uk/ena/browser/view/ERR11413669	11200000000000	AON001	RN65	Idaho State University	John Dudgeon	dudgeon@isu.edu	calculus	Rapa_Nui	Ahu_Onero	Chile	Pacific	NA	NA	NA	630-0	315	Commendador, A. S., Dudgeon, J. V., Fuller, B. T., & Finney, B. P. (2014). Radiocarbon dating human skeletal material on Rapa Nui: evaluating the effect of uncertainty in marine-derived carbon. Radiocarbon, 56(1), 277-294.	Oklahoma	-27.1058	-109.363	thisStudy	sink	calculus	sample	60.3086	55	11021977	40.4793
AON002.A0101	ERS15409351	ERR11413670	https://www.ebi.ac.uk/ena/browser/view/ERR11413670	2350000000000	AON002	RN66	Idaho State University	John Dudgeon	dudgeon@isu.edu	calculus	Rapa_Nui	Ahu_Onero	Chile	Pacific	NA	NA	NA	630-0	315	Commendador, A. S., Dudgeon, J. V., Fuller, B. T., & Finney, B. P. (2014). Radiocarbon dating human skeletal material on Rapa Nui: evaluating the effect of uncertainty in marine-derived carbon. Radiocarbon, 56(1), 277-294.	Oklahoma	-27.1058	-109.363	thisStudy	sink	calculus	sample	56.7907	51	9506180	43.111
ARS001.A0101	ERS3140245	ERR3579689	https://www.ebi.ac.uk/ena/browser/view/ERR3579689	40600000000	ARS001	2006-1	Mongolian Academy of Sciences	Bruno Frohlich	frohlich@si.edu	bone	NA	Arbulag Soum, Khövsgöl	Mongolia	Asia	NA	NA	NA	NA	NA	NA	Jena	49.657	99.727	Jeong et al. 2018	source	archBone	control	NA	NA	NA	NA
ARS004.A0101	ERS3140248	ERR3579690	https://www.ebi.ac.uk/ena/browser/view/ERR3579690	24400000000	ARS004	2006-6	Mongolian Academy of Sciences	Bruno Frohlich	frohlich@si.edu	bone	NA	Arbulag Soum, Khövsgöl	Mongolia	Asia	NA	NA	NA	NA	NA	NA	Jena	49.657	99.727	Jeong et al. 2018	source	archBone	control	NA	NA	NA	NA
ARS005.A0101	ERS3140249	ERR3579691	https://www.ebi.ac.uk/ena/browser/view/ERR3579691	9920000000	ARS005	2006-7	Mongolian Academy of Sciences	Bruno Frohlich	frohlich@si.edu	bone	NA	Arbulag Soum, Khövsgöl	Mongolia	Asia	NA	NA	NA	NA	NA	NA	Jena	49.657	99.727	Jeong et al. 2018	source	archBone	control	NA	NA	NA	NA
ARS010.A0101	SRS2821035	ERR3579692	https://www.ebi.ac.uk/ena/browser/view/ERR3579692	146000000000	ARS010	2007-14	Mongolian Academy of Sciences	Bruno Frohlich	frohlich@si.edu	bone	NA	Arbulag Soum, Khövsgöl	Mongolia	Asia	NA	NA	NA	NA	NA	NA	Jena	49.657	99.727	Jeong et al. 2018	source	archBone	control	NA	NA	NA	NA
ARS011.A0101	ERS3140254	ERR3579693	https://www.ebi.ac.uk/ena/browser/view/ERR3579693	94100000000	ARS011	2007-16	Mongolian Academy of Sciences	Bruno Frohlich	frohlich@si.edu	bone	NA	Arbulag Soum, Khövsgöl	Mongolia	Asia	NA	NA	NA	NA	NA	NA	Jena	49.657	99.727	Jeong et al. 2018	source	archBone	control	NA	NA	NA	NA
ARS012.A0101	ERS3140255	ERR3579694	https://www.ebi.ac.uk/ena/browser/view/ERR3579694	38300000000	ARS012	2007-17	Mongolian Academy of Sciences	Bruno Frohlich	frohlich@si.edu	bone	NA	Arbulag Soum, Khövsgöl	Mongolia	Asia	NA	NA	NA	NA	NA	NA	Jena	49.657	99.727	Jeong et al. 2018	source	archBone	control	NA	NA	NA	NA
ARS013.A0101	ERS3140256	ERR3579695	https://www.ebi.ac.uk/ena/browser/view/ERR3579695	88100000000	ARS013	2007-18	Mongolian Academy of Sciences	Bruno Frohlich	frohlich@si.edu	bone	NA	Arbulag Soum, Khövsgöl	Mongolia	Asia	NA	NA	NA	NA	NA	NA	Jena	49.657	99.727	Jeong et al. 2018	source	archBone	control	NA	NA	NA	NA
ARS015.A0101	ERS3140258	ERR3579696	https://www.ebi.ac.uk/ena/browser/view/ERR3579696	15600000000	ARS015	2007-23	Mongolian Academy of Sciences	Bruno Frohlich	frohlich@si.edu	bone	NA	Arbulag Soum, Khövsgöl	Mongolia	Asia	NA	NA	NA	NA	NA	NA	Jena	49.657	99.727	Jeong et al. 2018	source	archBone	control	NA	NA	NA	NA
ARS017.A0101	ERS3140260	ERR3579697	https://www.ebi.ac.uk/ena/browser/view/ERR3579697	31500000000	ARS017	2007-25	Mongolian Academy of Sciences	Bruno Frohlich	frohlich@si.edu	bone	NA	Arbulag Soum, Khövsgöl	Mongolia	Asia	NA	NA	NA	NA	NA	NA	Jena	49.657	99.727	Jeong et al. 2018	source	archBone	control	NA	NA	NA	NA
ARS020.A0101	SRS2821053	ERR3579698	https://www.ebi.ac.uk/ena/browser/view/ERR3579698	41100000000	ARS020	2008-41	Mongolian Academy of Sciences	Bruno Frohlich	frohlich@si.edu	bone	NA	Arbulag Soum, Khövsgöl	Mongolia	Asia	NA	NA	NA	NA	NA	NA	Jena	49.657	99.727	Jeong et al. 2018	source	archBone	control	NA	NA	NA	NA
ATT001.A0101	ERS15409352	ERR11413671	https://www.ebi.ac.uk/ena/browser/view/ERR11413671	10500000000	ATT001	RN02	Idaho State University	John Dudgeon	dudgeon@isu.edu	calculus	Rapa_Nui	Ahu_Tautira	Chile	Pacific	NA	NA	NA	630-0	315	Commendador, A. S., Dudgeon, J. V., Fuller, B. T., & Finney, B. P. (2014). Radiocarbon dating human skeletal material on Rapa Nui: evaluating the effect of uncertainty in marine-derived carbon. Radiocarbon, 56(1), 277-294.	Oklahoma	-27.1058	-109.363	thisStudy	sink	calculus	sample	69.545	54	12906203	43.0087
ATT002.A0101	ERS15409353	ERR11413672	https://www.ebi.ac.uk/ena/browser/view/ERR11413672	20400000000000	ATT002	RNAT_NRN_5	Idaho State University	John Dudgeon	dudgeon@isu.edu	calculus	Rapa_Nui	Ahu_Tautira	Chile	Pacific	NA	NA	NA	630-0	315	Commendador, A. S., Dudgeon, J. V., Fuller, B. T., & Finney, B. P. (2014). Radiocarbon dating human skeletal material on Rapa Nui: evaluating the effect of uncertainty in marine-derived carbon. Radiocarbon, 56(1), 277-294.	Oklahoma	-27.1058	-109.363	thisStudy	sink	calculus	sample	70.7001	56	11082283	49.8789
EFE002.B0101	ERS15409354	ERR11413673	https://www.ebi.ac.uk/ena/browser/view/ERR11413673	13600000000000	EFE002	Mangaliliu_TP3	Vanuatu Cultural Centre	Edson Willie	ewillie@vanuatu.gov.vu	calculus	Efate	Mangaliliu	Vanuatu	Pacific	559 ± 30 BP	630–330 calBP	Wk-20030	630–330	480	Lipson, M., Skoglund, P., Spriggs, M., Valentin, F., Bedford, S., Shing, R., ... & Reich, D. (2018). Population turnover in remote Oceania shortly after initial settlement. Current Biology, 28(7), 1157-1165.	Jena	-17.6358	168.205	thisStudy	sink	calculus	sample	57.8609	52	11241222	33.8293
EFE003.B0101	ERS15409355	ERR11413674	https://www.ebi.ac.uk/ena/browser/view/ERR11413674	21800000000000	EFE003	Pangpang	Vanuatu Cultural Centre	Edson Willie	ewillie@vanuatu.gov.vu	calculus	Efate	Pangpang	Vanuatu	Pacific	1065 ± 20 BP	1049-931 calBP	MAMS-29694	1050-930 cal BP	990		Jena	-17.6747	168.545	thisStudy	sink	calculus	sample	56.658	49	10968084	49.2692
EFE004.B0101	ERS15409356	ERR11413675	https://www.ebi.ac.uk/ena/browser/view/ERR11413675	22000000000000	EFE004	Banana Bay	Vanuatu Cultural Centre	Edson Willie	ewillie@vanuatu.gov.vu	calculus	Efate	Banana Bay	Vanuatu	Pacific	135 ± 15 BP	260–20 calBP	UCIAMS-188792	310-0 calBP	155	Lipson, M., Skoglund, P., Spriggs, M., Valentin, F., Bedford, S., Shing, R., ... & Reich, D. (2018). Population turnover in remote Oceania shortly after initial settlement. Current Biology, 28(7), 1157-1165.	Jena	-17.7994	168.54	thisStudy	sink	calculus	sample	65.0954	55	11845024	46.071
EFE005.B0101	ERS15409357	ERR11413676	https://www.ebi.ac.uk/ena/browser/view/ERR11413676	12400000000000	EFE005	Banana Bay	Vanuatu Cultural Centre	Edson Willie	ewillie@vanuatu.gov.vu	calculus	Efate	Banana Bay	Vanuatu	Pacific	234 ± 19 BP	310-0 calBP	MAMS-29695	310-0 calBP	155	Lipson, M., Spriggs, M., Valentin, F., Bedford, S., Shing, R., Zinger, W., ... & Reich, D. (2020). Three phases of ancient migration shaped the ancestry of human populations in Vanuatu. Current Biology, 30(24), 4846-4856.	Jena	-17.7994	168.54	thisStudy	sink	calculus	sample	61.4298	54	11403800	44.6975
EFE006.B0101	ERS15409358	ERR11413677	https://www.ebi.ac.uk/ena/browser/view/ERR11413677	15300000000000	EFE006	Banana Bay	Vanuatu Cultural Centre	Edson Willie	ewillie@vanuatu.gov.vu	calculus	Efate	Banana Bay	Vanuatu	Pacific	NA	NA	NA	310-0 calBP	155		Jena	-17.7994	168.54	thisStudy	sink	calculus	sample	62.5049	53	10894123	43.6184
EXB037.A2901	ERS15411515	ERR11414148	https://www.ebi.ac.uk/ena/browser/view/ERR11414148	194000000	NA	NA	NA	NA	NA	blank	NA	NA	NA	NA	NA	NA	NA	NA	NA	NA	Jena	NA	NA	thisStudy	sink	blank	control	NA	NA	NA	NA
EXB037.A3001	ERS15411516	ERR11414149	https://www.ebi.ac.uk/ena/browser/view/ERR11414149	211000000	NA	NA	NA	NA	NA	blank	NA	NA	NA	NA	NA	NA	NA	NA	NA	NA	Jena	NA	NA	thisStudy	sink	blank	control	NA	NA	NA	NA
EXB037.A3101	ERS15411517	ERR11414150	https://www.ebi.ac.uk/ena/browser/view/ERR11414150	16900000	RN-N	NA	NA	NA	NA	blank	NA	NA	NA	NA	NA	NA	NA	NA	NA	NA	Oklahoma	NA	NA	thisStudy	sink	blank	control	NA	NA	NA	NA
EXB037.A3201	ERS15411518	ERR11414151	https://www.ebi.ac.uk/ena/browser/view/ERR11414151	162000000	NRN-N	NA	NA	NA	NA	blank	NA	NA	NA	NA	NA	NA	NA	NA	NA	NA	Oklahoma	NA	NA	thisStudy	sink	blank	control	NA	NA	NA	NA
EXB037.A3301	NA	NA	NA	232944000	NA	NA	NA	NA	NA	blank	NA	NA	NA	NA	NA	NA	NA	NA	NA	NA	Jena	NA	NA	thisStudy	sink	blank	control	NA	NA	NA	NA
EXB037.A3401	ERS15411519	ERR11414152	https://www.ebi.ac.uk/ena/browser/view/ERR11414152	33100000000	NA	NA	NA	NA	NA	blank	NA	NA	NA	NA	NA	NA	NA	NA	NA	NA	Jena	NA	NA	thisStudy	sink	blank	control	NA	NA	NA	NA
FUT018.B0101	ERS15409359	ERR11413678	https://www.ebi.ac.uk/ena/browser/view/ERR11413678	7430000000000	FUT018	Furs 2, TR1 24-30"	reburied	NA	NA	calculus	Futuna	Futuna	Vanuatu	Pacific	NA	NA	NA	1270-970	1120	Valentin, F., Zinger, W., Fenwick, A., Bedford, S., Flexner, J., Willie, E., & Kuautonga, T. (2022). Patterns of Mortuary Practice over Millennia in Southern Vanuatu, South Melanesia. Asian Perspectives, 61(1), 112-142.	Jena	-19.5116	170.23	thisStudy	sink	NA	sample	55.8593	60	8642487	6.05019
FUT021.B0101	ERS15409360	ERR11413679	https://www.ebi.ac.uk/ena/browser/view/ERR11413679	13400000000000	FUT021	Furs 9, 78	reburied	NA	NA	calculus	Futuna	Futuna	Vanuatu	Pacific	275 ± 18 BP	320–290 calBP	Wk-46194	320–290	305	Valentin, F., Zinger, W., Fenwick, A., Bedford, S., Flexner, J., Willie, E., & Kuautonga, T. (2022). Patterns of Mortuary Practice over Millennia in Southern Vanuatu, South Melanesia. Asian Perspectives, 61(1), 112-142.	Jena	-19.5116	170.23	thisStudy	sink	calculus	sample	47.1657	63	7362862	54.0051
FUT024.B0101	ERS15409361	ERR11413680	https://www.ebi.ac.uk/ena/browser/view/ERR11413680	11100000000000	FUT024	Furs 11	reburied	NA	NA	calculus	Futuna	Futuna	Vanuatu	Pacific	330 ± 30 BP	472–308 calBP	SacA61612	472–308	390	Valentin, F., Zinger, W., Fenwick, A., Bedford, S., Flexner, J., Willie, E., & Kuautonga, T. (2022). Patterns of Mortuary Practice over Millennia in Southern Vanuatu, South Melanesia. Asian Perspectives, 61(1), 112-142.	Jena	-19.5116	170.23	thisStudy	sink	calculus	sample	49.5885	51	8353043	40.3157
HCLVMBCX2-3505-01-00-01_S1	ERS15409362	ERR11413681	https://www.ebi.ac.uk/ena/browser/view/ERR11413681	NA	S1	B08	Vanuatu Cultural Centre	Edson Willie	ewillie@vanuatu.gov.vu	calculus	Efate_3000	Teouma	Vanuatu	Pacific	3066 ± 23 BP	3030-2750 calBP	Wk21022	3000-2750	2875	Petchey, F., Spriggs, M., Bedford, S., Valentin, F., & Buckley, H. (2014). Radiocarbon dating of burials from the Teouma Lapita cemetery, Efate, Vanuatu. Journal of Archaeological Science, 50, 227-242.	Otago	-17.7957	168.366	thisStudy	sink	calculus	sample	43.5663	58	3130568	44.7429
HCLVMBCX2-3505-02-00-01_S2	ERS15409363	ERR11413682	https://www.ebi.ac.uk/ena/browser/view/ERR11413682	NA	S2	B16	Vanuatu Cultural Centre	Edson Willie	ewillie@vanuatu.gov.vu	calculus	Efate_3000	Teouma	Vanuatu	Pacific	2968 ± 30 BP	2970-2740 calBP	Wk-21025	3000-2750	2875	Petchey, F., Spriggs, M., Bedford, S., Valentin, F., & Buckley, H. (2014). Radiocarbon dating of burials from the Teouma Lapita cemetery, Efate, Vanuatu. Journal of Archaeological Science, 50, 227-242.	Otago	-17.7957	168.366	thisStudy	sink	calculus	sample	46.5609	59	4361811	51.0574
HCLVMBCX2-3505-03-00-01_S3	ERS15409364	ERR11413683	https://www.ebi.ac.uk/ena/browser/view/ERR11413683	NA	S3	B19	Vanuatu Cultural Centre	Edson Willie	ewillie@vanuatu.gov.vu	calculus	Efate_3000	Teouma	Vanuatu	Pacific	NA	NA	NA	3000-2750	2875	Valentin, F., Herrscher, E., Bedford, S., Spriggs, M., & Buckley, H. (2014). Evidence for social and cultural change in Central Vanuatu between 3000 and 2000 BP: Comparing funerary and dietary patterns of the first and later generations at Teouma, Efate. The Journal of Island and Coastal Archaeology, 9(3), 381-399.	Otago	-17.7957	168.366	thisStudy	sink	calculus	sample	44.1452	59	5505887	43.0125
HCLVMBCX2-3505-04-00-01_S4	ERS15409365	ERR11413684	https://www.ebi.ac.uk/ena/browser/view/ERR11413684	NA	S4	7c_B2b	Vanuatu Cultural Centre	Edson Willie	ewillie@vanuatu.gov.vu	calculus	Efate_2300	Teouma	Vanuatu	Pacific	2465 ± 30 BP	2697–2340 calBP	Wk-24482	2700-2300	2500	Valentin, F., Herrscher, E., Bedford, S., Spriggs, M., & Buckley, H. (2014). Evidence for social and cultural change in Central Vanuatu between 3000 and 2000 BP: Comparing funerary and dietary patterns of the first and later generations at Teouma, Efate. The Journal of Island and Coastal Archaeology, 9(3), 381-399.	Otago	-17.7957	168.366	thisStudy	sink	calculus	sample	52.2183	61	5365772	26.0256
HCLVMBCX2-3505-05-00-01_S5	ERS15409366	ERR11413685	https://www.ebi.ac.uk/ena/browser/view/ERR11413685	NA	S5	B10B	Vanuatu Cultural Centre	Edson Willie	ewillie@vanuatu.gov.vu	calculus	Efate_3000	Teouma	Vanuatu	Pacific	3045 ± 30 BP	3020–2750 calBP	Poz-81126	3000-2750	2875	Lipson, M., Skoglund, P., Spriggs, M., Valentin, F., Bedford, S., Shing, R., ... & Reich, D. (2018). Population turnover in remote Oceania shortly after initial settlement. Current Biology, 28(7), 1157-1165.	Otago	-17.7957	168.366	thisStudy	sink	calculus	sample	38.0311	59	5510649	45.5704
HCLVMBCX2-3505-06-00-01_S6	ERS15409367	ERR11413686	https://www.ebi.ac.uk/ena/browser/view/ERR11413686	NA	S6	B30A	Vanuatu Cultural Centre	Edson Willie	ewillie@vanuatu.gov.vu	calculus	Efate_3000	Teouma	Vanuatu	Pacific	2983 ± 32 BP	2990–2750 calBP	Wk-22657	3000-2750	2875	Petchey, F., Spriggs, M., Bedford, S., Valentin, F., & Buckley, H. (2014). Radiocarbon dating of burials from the Teouma Lapita cemetery, Efate, Vanuatu. Journal of Archaeological Science, 50, 227-242.	Otago	-17.7957	168.366	thisStudy	sink	calculus	sample	47.2434	55	24425308	36.201
HCLVMBCX2-3505-07-00-01_S7	ERS15409368	ERR11413687	https://www.ebi.ac.uk/ena/browser/view/ERR11413687	NA	S7	B10C	Vanuatu Cultural Centre	Edson Willie	ewillie@vanuatu.gov.vu	calculus	Efate_3000	Teouma	Vanuatu	Pacific	NA	NA	NA	3000-2750	2875	Lipson, M., Spriggs, M., Valentin, F., Bedford, S., Shing, R., Zinger, W., ... & Reich, D. (2020). Three phases of ancient migration shaped the ancestry of human populations in Vanuatu. Current Biology, 30(24), 4846-4856.	Otago	-17.7957	168.366	thisStudy	sink	calculus	sample	42.1704	60	7403907	52.9268
HCLVMBCX2-3505-08-00-01_S8	ERS15409369	ERR11413688	https://www.ebi.ac.uk/ena/browser/view/ERR11413688	NA	S8	B29M	Vanuatu Cultural Centre	Edson Willie	ewillie@vanuatu.gov.vu	calculus	Efate_3000	Teouma	Vanuatu	Pacific	NA	NA	NA	3000-2750	2875	Petchey, F., Spriggs, M., Bedford, S., Valentin, F., & Buckley, H. (2014). Radiocarbon dating of burials from the Teouma Lapita cemetery, Efate, Vanuatu. Journal of Archaeological Science, 50, 227-242.	Otago	-17.7957	168.366	thisStudy	sink	calculus	sample	57.8709	58	11373271	32.9347
HCLVMBCX2-3505-09-00-01_S9	ERS15409370	ERR11413689	https://www.ebi.ac.uk/ena/browser/view/ERR11413689	NA	S9	B29W	Vanuatu Cultural Centre	Edson Willie	ewillie@vanuatu.gov.vu	calculus	Efate_3000	Teouma	Vanuatu	Pacific	3036 ± 32 BP	3140-2800 calBP	WK-22-656	3000-2750	2875	Petchey, F., Spriggs, M., Bedford, S., Valentin, F., & Buckley, H. (2014). Radiocarbon dating of burials from the Teouma Lapita cemetery, Efate, Vanuatu. Journal of Archaeological Science, 50, 227-242.	Otago	-17.7957	168.366	thisStudy	sink	calculus	sample	49.9399	54	17089823	28.9904
HCLVMBCX2-3505-10-00-01_S10	ERS15409371	ERR11413690	https://www.ebi.ac.uk/ena/browser/view/ERR11413690	NA	S10	B30C	Vanuatu Cultural Centre	Edson Willie	ewillie@vanuatu.gov.vu	calculus	Efate_3000	Teouma	Vanuatu	Pacific	2995 ± 21 BP	3010-2760 calBP	Wk-22659	3000-2750	2875	Petchey, F., Spriggs, M., Bedford, S., Valentin, F., & Buckley, H. (2014). Radiocarbon dating of burials from the Teouma Lapita cemetery, Efate, Vanuatu. Journal of Archaeological Science, 50, 227-242.	Otago	-17.7957	168.366	thisStudy	sink	calculus	sample	46.3328	59	3931328	34.6922
HCLVMBCX2-3505-11-00-01_S11	ERS15409372	ERR11413691	https://www.ebi.ac.uk/ena/browser/view/ERR11413691	NA	S11	B02	Vanuatu Cultural Centre	Edson Willie	ewillie@vanuatu.gov.vu	calculus	Uripiv	Uripiv	Vanuatu	Pacific	NA	NA	NA	2500-2000	2250	Kinaston, R., Bedford, S., Richards, M., Hawkins, S., Gray, A., Jaouen, K., ... & Buckley, H. (2014). Diet and human mobility from the Lapita to the early historic period on Uripiv Island, Northeast Malakula, Vanuatu. PloS one, 9(8), e104071.	Otago	-16.0899	167.458	thisStudy	sink	calculus	sample	40.1758	61	3828369	61.2562
HCLVMBCX2-3505-12-00-01_S12	ERS15409373	ERR11413692	https://www.ebi.ac.uk/ena/browser/view/ERR11413692	NA	S12	B8	Vanuatu Cultural Centre	Edson Willie	ewillie@vanuatu.gov.vu	calculus	Uripiv	Uripiv	Vanuatu	Pacific	2515 ± 28 BP	NR	NR	2600-2500	2550	Kinaston, R., Bedford, S., Richards, M., Hawkins, S., Gray, A., Jaouen, K., ... & Buckley, H. (2014). Diet and human mobility from the Lapita to the early historic period on Uripiv Island, Northeast Malakula, Vanuatu. PloS one, 9(8), e104071.	Otago	-16.0899	167.458	thisStudy	sink	calculus	sample	50.2432	58	7967425	46.3405
HCLVMBCX2-3505-13-00-01_S13	ERS16464435	ERR12115296	https://www.ebi.ac.uk/ena/browser/view/ERR12115296	NA	S13	NA	NA	NA	NA	blank	NA	NA	NA	NA	NA	NA	NA	NA	NA	NA	Otago	NA	NA	thisStudy	sink	blank	control	48.7551	60	7379040	50.8122
HCLVMBCX2-3505-14-00-01_S14	ERS15409374	ERR11413693	https://www.ebi.ac.uk/ena/browser/view/ERR11413693	NA	S14	B05	Vanuatu Cultural Centre	Edson Willie	ewillie@vanuatu.gov.vu	calculus	Vao	Vao	Vanuatu	Pacific	2514 ± 36 BP	2750-2470 calBP	Wk-18014	2750-2470	2610	Bedford, S., Buckley, H., Valentin, F., Tayles, N., & Longga, N. F. (2011). Lapita burials, a new Lapita cemetery and Post-Lapita burials from Malakula, northern Vanuatu, Southwest Pacific. Journal of Pacific Archaeology, 2.	Otago	-15.8979	167.309	thisStudy	sink	calculus	sample	51.6842	54	36272317	69.9574
HCLVMBCX2-3505-15-00-01_S15	ERS15409375	ERR11413694	https://www.ebi.ac.uk/ena/browser/view/ERR11413694	NA	S15	B05	Vanuatu Cultural Centre	Edson Willie	ewillie@vanuatu.gov.vu	calculus	Vao	Vao	Vanuatu	Pacific	2514 ± 36 BP	2750-2470 calBP	Wk-18014	2750-2470	2610	Bedford, S., Buckley, H., Valentin, F., Tayles, N., & Longga, N. F. (2011). Lapita burials, a new Lapita cemetery and Post-Lapita burials from Malakula, northern Vanuatu, Southwest Pacific. Journal of Pacific Archaeology, 2.	Otago	-15.8979	167.309	thisStudy	sink	calculus	sample	43.5313	60	10687862	48.6574
HCLVMBCX2-3505-16-00-01_S16	ERS15409376	ERR11413695	https://www.ebi.ac.uk/ena/browser/view/ERR11413695	NA	S16	B06	Vanuatu Cultural Centre	Edson Willie	ewillie@vanuatu.gov.vu	calculus	Vao	Vao	Vanuatu	Pacific	2559 ± 37 BP	2682-2315 cal BP	Wk-21446	2685-2315	2500	Bedford, S., Buckley, H., Valentin, F., Tayles, N., & Longga, N. F. (2011). Lapita burials, a new Lapita cemetery and Post-Lapita burials from Malakula, northern Vanuatu, Southwest Pacific. Journal of Pacific Archaeology, 2.	Otago	-15.8979	167.309	thisStudy	sink	calculus	sample	45.0211	56	16428901	38.9553
HCLVMBCX2-3505-17-00-01_S17	ERS15409377	ERR11413696	https://www.ebi.ac.uk/ena/browser/view/ERR11413696	NA	S17	B14	Vanuatu Cultural Centre	Edson Willie	ewillie@vanuatu.gov.vu	calculus	Efate_3000	Teouma	Vanuatu	Pacific	2982 ± 47 BP	2980-2700 calBP	Wk-21024	3000-2750	2875	Petchey, F., Spriggs, M., Bedford, S., Valentin, F., & Buckley, H. (2014). Radiocarbon dating of burials from the Teouma Lapita cemetery, Efate, Vanuatu. Journal of Archaeological Science, 50, 227-242.	Otago	-17.7957	168.366	thisStudy	sink	calculus	sample	47.8043	58	11048267	41.7771
HCLVMBCX2-3505-18-00-01_S18	ERS15409378	ERR11413697	https://www.ebi.ac.uk/ena/browser/view/ERR11413697	NA	S18	B19	Vanuatu Cultural Centre	Edson Willie	ewillie@vanuatu.gov.vu	calculus	Uripiv	Uripiv	Vanuatu	Pacific	2530 ± 28 BP	2720–2280 calBP	Wk-30884	2600-2500	2550	Kinaston, R., Bedford, S., Richards, M., Hawkins, S., Gray, A., Jaouen, K., ... & Buckley, H. (2014). Diet and human mobility from the Lapita to the early historic period on Uripiv Island, Northeast Malakula, Vanuatu. PloS one, 9(8), e104071; Horrocks, M., Nieuwoudt, M. K., Kinaston, R., Buckley, H., & Bedford, S. (2014). Microfossil and Fourier Transform InfraRed analyses of Lapita and post-Lapi…	Otago	-16.0899	167.458	thisStudy	sink	calculus	sample	51.8607	59	7419082	39.2532
HCLVMBCX2-3505-19-00-01_S19	ERS16464436	ERR12115297	https://www.ebi.ac.uk/ena/browser/view/ERR12115297	NA	S19	NA	NA	NA	NA	blank	NA	NA	NA	NA	NA	NA	NA	NA	NA	NA	Otago	NA	NA	thisStudy	sink	blank	control	65.5477	52	6672605	27.4621
HCLVMBCX2-3505-20-00-01_S20	ERS15409379	ERR11413698	https://www.ebi.ac.uk/ena/browser/view/ERR11413698	NA	S20	B23	Vanuatu Cultural Centre	Edson Willie	ewillie@vanuatu.gov.vu	calculus	Uripiv	Uripiv	Vanuatu	Pacific	2310 ± 33 BP	2300–1850	Wk-30885	2500-2000	2250	Kinaston, R., Bedford, S., Richards, M., Hawkins, S., Gray, A., Jaouen, K., ... & Buckley, H. (2014). Diet and human mobility from the Lapita to the early historic period on Uripiv Island, Northeast Malakula, Vanuatu. PloS one, 9(8), e104071; Horrocks, M., Nieuwoudt, M. K., Kinaston, R., Buckley, H., & Bedford, S. (2014). Microfossil and Fourier Transform InfraRed analyses of Lapita and post-Lapi…	Otago	-16.0899	167.458	thisStudy	sink	calculus	sample	61.4451	52	5771926	28.8295
HCLVMBCX2-3505-21-00-01_S21	ERS15409380	ERR11413699	https://www.ebi.ac.uk/ena/browser/view/ERR11413699	NA	S21	B18	Vanuatu Cultural Centre	Edson Willie	ewillie@vanuatu.gov.vu	calculus	Uripiv	Uripiv	Vanuatu	Pacific	2111 ± 30 BP	NR	NR	2500-2000	2250	Kinaston, R., Bedford, S., Richards, M., Hawkins, S., Gray, A., Jaouen, K., ... & Buckley, H. (2014). Diet and human mobility from the Lapita to the early historic period on Uripiv Island, Northeast Malakula, Vanuatu. PloS one, 9(8), e104071	Otago	-16.0899	167.458	thisStudy	sink	calculus	sample	49.0752	58	6259816	55.9313
HCLVMBCX2-3505-22-00-01_S22	ERS15409381	ERR11413700	https://www.ebi.ac.uk/ena/browser/view/ERR11413700	NA	S22	B3	University of Otago	Hallie Buckley	hallie.buckley@otago.ac.nz	calculus	Watom_Bismarck_Archipelago	SAC site	Papua New Guinea	Pacific	2633 ± 33 BP	NR	Wk-15568	2700-2300	2500	Petchey, F., Spriggs, M., Leach, F., Seed, M., Sand, C., Pietrusewsky, M., & Anderson, K. (2011). Testing the human factor: radiocarbon dating the first peoples of the South Pacific. Journal of Archaeological Science, 38(1), 29-44; Petchey, F., & Green, R. (2005). Use of three isotopes to calibrate human bone radiocarbon determinations from Kainapirina (SAC), Watom Island, Papua New Guinea. Radio…	Otago	-4.1148	152.068	thisStudy	sink	calculus	sample	66.0781	51	5574166	33.7243
HCLVMBCX2-3505-23-00-01_S23	ERS15409382	ERR11413701	https://www.ebi.ac.uk/ena/browser/view/ERR11413701	NA	S23	B53	Vanuatu Cultural Centre	Edson Willie	ewillie@vanuatu.gov.vu	calculus	Efate_3000	Teouma	Vanuatu	Pacific	2958 ± 30 BP	2930-2700 calBP	Wk-26336	3000-2750	2875	Petchey, F., Spriggs, M., Bedford, S., Valentin, F., & Buckley, H. (2014). Radiocarbon dating of burials from the Teouma Lapita cemetery, Efate, Vanuatu. Journal of Archaeological Science, 50, 227-242.	Otago	-17.7957	168.366	thisStudy	sink	calculus	sample	60.3343	51	4713094	25.5867
HCLVMBCX2-3505-24-00-01_S24	ERS15409383	ERR11413702	https://www.ebi.ac.uk/ena/browser/view/ERR11413702	NA	S24	7c_B4	Vanuatu Cultural Centre	Edson Willie	ewillie@vanuatu.gov.vu	calculus	Efate_3000	Teouma	Vanuatu	Pacific	2452 ± 30 BP	2655-2645 calBP	Wk-24484	2655-2645	2650	Valentin, F., Herrscher, E., Bedford, S., Spriggs, M., & Buckley, H. (2014). Evidence for social and cultural change in Central Vanuatu between 3000 and 2000 BP: Comparing funerary and dietary patterns of the first and later generations at Teouma, Efate. The Journal of Island and Coastal Archaeology, 9(3), 381-399.	Otago	-17.7957	168.366	thisStudy	sink	calculus	sample	63.5035	53	5691931	25.2807
HCLVMBCX2-3505-25-00-01_S25	ERS15409384	ERR11413703	https://www.ebi.ac.uk/ena/browser/view/ERR11413703	NA	S25	B76	Vanuatu Cultural Centre	Edson Willie	ewillie@vanuatu.gov.vu	calculus	Efate_3000	Teouma	Vanuatu	Pacific	NA	NA	NA	3000-2750	2875	NA	Otago	-17.7957	168.366	thisStudy	sink	calculus	sample	62.139	52	4686590	22.8878
HCLVMBCX2-3505-26-00-01_S26	ERS15409385	ERR11413704	https://www.ebi.ac.uk/ena/browser/view/ERR11413704	NA	S26	B02b	Vanuatu Cultural Centre	Edson Willie	ewillie@vanuatu.gov.vu	calculus	Vao	Vao	Vanuatu	Pacific	NA	NA	NA	2300-2000	2200	Bedford, S., Buckley, H., Valentin, F., Tayles, N., & Longga, N. F. (2011). Lapita burials, a new Lapita cemetery and Post-Lapita burials from Malakula, northern Vanuatu, Southwest Pacific. Journal of Pacific Archaeology, 2.	Otago	-15.8979	167.309	thisStudy	sink	calculus	sample	54.6004	51	7124483	48.4329
HCLVMBCX2-3505-27-00-01_S27	ERS15409386	ERR11413705	https://www.ebi.ac.uk/ena/browser/view/ERR11413705	NA	S27	B04	Vanuatu Cultural Centre	Edson Willie	ewillie@vanuatu.gov.vu	calculus	Vao	Vao	Vanuatu	Pacific	2128 ± 28 BP	2300-2000 calBP	Wk-18013	2300-2000	2200	Bedford, S., Buckley, H., Valentin, F., Tayles, N., & Longga, N. F. (2011). Lapita burials, a new Lapita cemetery and Post-Lapita burials from Malakula, northern Vanuatu, Southwest Pacific. Journal of Pacific Archaeology, 2.	Otago	-15.8979	167.309	thisStudy	sink	calculus	sample	65.9079	52	3627745	32.8563
HCLVMBCX2-3505-28-00-01_S28	ERS15409387	ERR11413706	https://www.ebi.ac.uk/ena/browser/view/ERR11413706	NA	S28	B8	University of Otago	Hallie Buckley	hallie.buckley@otago.ac.nz	calculus	Watom_Bismarck_Archipelago	SAC site	Papua New Guinea	Pacific	NA	NA	NA	NA	2500	Petchey, P., Buckley, H., Walter, R., Anson, D., & Kinaston, R. (2016). The 2008-2009 excavations at the SAC locality, Reber-Rakival Lapita site, Watom Island, Papua New Guinea. Journal of Indo-Pacific Archaeology, 40, 12-31.	Otago	-4.1148	152.068	thisStudy	sink	calculus	sample	43.0942	60	7059587	52.5206
HCLVMBCX2-3505-29-00-01_S29	ERS15409388	ERR11413707	https://www.ebi.ac.uk/ena/browser/view/ERR11413707	NA	S29	B59	Vanuatu Cultural Centre Edson Willie ewillie@vanuatu.gov.vu			calculus	Efate_3000	Teouma	Vanuatu	Pacific	2902 ± 30 BP	2860-2540 calBP	Wk-26342	3000-2750	2875	Petchey, F., Spriggs, M., Bedford, S., Valentin, F., & Buckley, H. (2014). Radiocarbon dating of burials from the Teouma Lapita cemetery, Efate, Vanuatu. Journal of Archaeological Science, 50, 227-242.	Otago	-17.7957	168.366	thisStudy	sink	calculus	sample	61.5763	52	4465978	21.3471
HCLVMBCX2-3505-31-00-01_S31	ERS15409389	ERR11413708	https://www.ebi.ac.uk/ena/browser/view/ERR11413708	NA	S31	B60	Vanuatu Cultural Centre	Edson Willie	ewillie@vanuatu.gov.vu	calculus	Efate_3000	Teouma	Vanuatu	Pacific	2871 ± 30 BP	2970-2740 calBP	Wk-26343	3000-2750	2875	Petchey, F., Spriggs, M., Bedford, S., Valentin, F., & Buckley, H. (2014). Radiocarbon dating of burials from the Teouma Lapita cemetery, Efate, Vanuatu. Journal of Archaeological Science, 50, 227-242.	Otago	-17.7957	168.366	thisStudy	sink	calculus	sample	65.2004	53	3956095	22.7933
HCLVMBCX2-3505-32-00-01_S32	ERS16464437	ERR12115298	https://www.ebi.ac.uk/ena/browser/view/ERR12115298	NA	S32		NA	NA	NA	blank	NA	NA	NA	NA	NA	NA	NA	NA	NA	NA	Otago	NA	NA	thisStudy	sink	blank	control	78.1375	58	4241355	21.2455
HCLVMBCX2-3505-33-00-01_S33	ERS15409390	ERR11413709	https://www.ebi.ac.uk/ena/browser/view/ERR11413709	NA	S33	B33	Vanuatu Cultural Centre	Edson Willie	ewillie@vanuatu.gov.vu	calculus	Uripiv	Uripiv	Vanuatu	Pacific	2101 ± 25 BP	NR	NR	2500-2000	2250	Kinaston, R., Bedford, S., Richards, M., Hawkins, S., Gray, A., Jaouen, K., ... & Buckley, H. (2014). Diet and human mobility from the Lapita to the early historic period on Uripiv Island, Northeast Malakula, Vanuatu. PloS one, 9(8), e104071	Otago	-16.0899	167.458	thisStudy	sink	calculus	sample	74.0382	40	2118307	7.06901
LIB027.A0136	ERS15411520	ERR11414153	https://www.ebi.ac.uk/ena/browser/view/ERR11414153	20000000000	NA	NA	NA	NA	NA	blank	NA	NA	NA	NA	NA	NA	NA	NA	NA	NA	Jena	NA	NA	thisStudy	sink	blank	control	NA	NA	NA	NA
LIB030.A0112	ERS15411521	ERR11414154	https://www.ebi.ac.uk/ena/browser/view/ERR11414154	210000000	NA	NA	NA	NA	NA	blank	NA	NA	NA	NA	NA	NA	NA	NA	NA	NA	Jena	NA	NA	thisStudy	sink	blank	control	NA	NA	NA	NA
LIB030.A0113	ERS15411522	ERR11414155	https://www.ebi.ac.uk/ena/browser/view/ERR11414155	120000000	NA	NA	NA	NA	NA	blank	NA	NA	NA	NA	NA	NA	NA	NA	NA	NA	Jena	NA	NA	thisStudy	sink	blank	control	NA	NA	NA	NA
LIB030.A0114	ERS15411523	ERR11414156	https://www.ebi.ac.uk/ena/browser/view/ERR11414156	4930000	NA	NA	NA	NA	NA	blank	NA	NA	NA	NA	NA	NA	NA	NA	NA	NA	Jena	NA	NA	thisStudy	sink	blank	control	NA	NA	NA	NA
LIB030.A0115	NA	NA	NA	174336000	NA	NA	NA	NA	NA	blank	NA	NA	NA	NA	NA	NA	NA	NA	NA	NA	Jena	NA	NA	thisStudy	sink	blank	control	NA	NA	NA	NA
NMU001.A0101	ERS15977447	ERR11656729	https://www.ebi.ac.uk/ena/browser/view/ERR11656729	1460000000000000	NMU001	B1	Honiara Museum	Larence Kiko	kikolawrence@gmail.com	bone	Taumako_Duff_Islands	Namu	La	Pacific	NA	NA	NA	440-0	220	Kramer, R. T., King, C. L., Buckley, H. R., Jaouen, K., Boyd, D. A., Kiko, L., ... & Kinaston, R. L. (2021). Strontium (87Sr/86Sr) isotope analysis of the Namu skeletal assemblage: A study of past human migration on Taumako, a Polynesian Outlier in the eastern Solomon Islands. American Journal of Physical Anthropology, 174(3), 479-499.	Jena	-9.8778	167.177	thisStudy	source	archBone	control	NA	NA	NA	NA
NMU009.A0101	ERS15977448	ERR11656730	https://www.ebi.ac.uk/ena/browser/view/ERR11656730	27300000000000	NMU009	B34	Honiara Museum	Larence Kiko	kikolawrence@gmail.com	bone	Taumako_Duff_Islands	Namu	Solomon Islands	Pacific	NA	NA	NA	440-0	220	Kramer, R. T., King, C. L., Buckley, H. R., Jaouen, K., Boyd, D. A., Kiko, L., ... & Kinaston, R. L. (2021). Strontium (87Sr/86Sr) isotope analysis of the Namu skeletal assemblage: A study of past human migration on Taumako, a Polynesian Outlier in the eastern Solomon Islands. American Journal of Physical Anthropology, 174(3), 479-499.	Jena	-9.8778	167.177	thisStudy	source	archBone	control	NA	NA	NA	NA
NMU014.A0101	ERS15977449	ERR11656731	https://www.ebi.ac.uk/ena/browser/view/ERR11656731	24100000000000	NMU014	B54	Honiara Museum	Larence Kiko	kikolawrence@gmail.com	bone	Taumako_Duff_Islands	Namu	Solomon Islands	Pacific	261 ± 23 BP	260-0 calBP	NR	440-0	220	Kramer, R. T., King, C. L., Buckley, H. R., Jaouen, K., Boyd, D. A., Kiko, L., ... & Kinaston, R. L. (2021). Strontium (87Sr/86Sr) isotope analysis of the Namu skeletal assemblage: A study of past human migration on Taumako, a Polynesian Outlier in the eastern Solomon Islands. American Journal of Physical Anthropology, 174(3), 479-499.	Jena	-9.8778	167.177	thisStudy	source	archBone	control	NA	NA	NA	NA
NMU020.A0101	ERS15977450	ERR11656732	https://www.ebi.ac.uk/ena/browser/view/ERR11656732	1250000000000000	NMU020	B84	Honiara Museum	Larence Kiko	kikolawrence@gmail.com	bone	Taumako_Duff_Islands	Namu	Solomon Islands	Pacific	NA	NA	NA	440-0	220	Kramer, R. T., King, C. L., Buckley, H. R., Jaouen, K., Boyd, D. A., Kiko, L., ... & Kinaston, R. L. (2021). Strontium (87Sr/86Sr) isotope analysis of the Namu skeletal assemblage: A study of past human migration on Taumako, a Polynesian Outlier in the eastern Solomon Islands. American Journal of Physical Anthropology, 174(3), 479-499.	Jena	-9.8778	167.177	thisStudy	source	archBone	control	NA	NA	NA	NA
NMU021.A0101	ERS15977451	ERR11656733	https://www.ebi.ac.uk/ena/browser/view/ERR11656733	407000000000000	NMU021	B88	Honiara Museum	Larence Kiko	kikolawrence@gmail.com	bone	Taumako_Duff_Islands	Namu	Solomon Islands	Pacific	NA	NA	NA	440-0	220	Kramer, R. T., King, C. L., Buckley, H. R., Jaouen, K., Boyd, D. A., Kiko, L., ... & Kinaston, R. L. (2021). Strontium (87Sr/86Sr) isotope analysis of the Namu skeletal assemblage: A study of past human migration on Taumako, a Polynesian Outlier in the eastern Solomon Islands. American Journal of Physical Anthropology, 174(3), 479-499.	Jena	-9.8778	167.177	thisStudy	source	archBone	control	NA	NA	NA	NA
NMU047.A0101	ERS15977452	ERR11656734	https://www.ebi.ac.uk/ena/browser/view/ERR11656734	180000000000000	NMU047	B159	Honiara Museum	Larence Kiko	kikolawrence@gmail.com	bone	Taumako_Duff_Islands	Namu	Solomon Islands	Pacific	NA	NA	NA	440-0	220	Kramer, R. T., King, C. L., Buckley, H. R., Jaouen, K., Boyd, D. A., Kiko, L., ... & Kinaston, R. L. (2021). Strontium (87Sr/86Sr) isotope analysis of the Namu skeletal assemblage: A study of past human migration on Taumako, a Polynesian Outlier in the eastern Solomon Islands. American Journal of Physical Anthropology, 174(3), 479-499.	Jena	-9.8778	167.177	thisStudy	source	archBone	control	NA	NA	NA	NA
NMU059.A0101	ERS15977453	ERR11656735	https://www.ebi.ac.uk/ena/browser/view/ERR11656735	315000000000000	NMU059	B21	Honiara Museum	Larence Kiko	kikolawrence@gmail.com	bone	Taumako_Duff_Islands	Namu	Solomon Islands	Pacific	NA	NA	NA	440-0	220	Kramer, R. T., King, C. L., Buckley, H. R., Jaouen, K., Boyd, D. A., Kiko, L., ... & Kinaston, R. L. (2021). Strontium (87Sr/86Sr) isotope analysis of the Namu skeletal assemblage: A study of past human migration on Taumako, a Polynesian Outlier in the eastern Solomon Islands. American Journal of Physical Anthropology, 174(3), 479-499.	Jena	-9.8778	167.177	thisStudy	source	archBone	control	NA	NA	NA	NA
NMU065.A0101	ERS15977454	ERR11656736	https://www.ebi.ac.uk/ena/browser/view/ERR11656736	308000000000000	NMU065	B2	Honiara Museum	Larence Kiko	kikolawrence@gmail.com	bone	Taumako_Duff_Islands	Namu	Solomon Islands	Pacific	NA	NA	NA	440-0	220	Kramer, R. T., King, C. L., Buckley, H. R., Jaouen, K., Boyd, D. A., Kiko, L., ... & Kinaston, R. L. (2021). Strontium (87Sr/86Sr) isotope analysis of the Namu skeletal assemblage: A study of past human migration on Taumako, a Polynesian Outlier in the eastern Solomon Islands. American Journal of Physical Anthropology, 174(3), 479-499.	Jena	-9.8778	167.177	thisStudy	source	archBone	control	NA	NA	NA	NA
NMU067.A0101	ERS15977455	ERR11656737	https://www.ebi.ac.uk/ena/browser/view/ERR11656737	334000000000000	NMU067	B20	Honiara Museum	Larence Kiko	kikolawrence@gmail.com	bone	Taumako_Duff_Islands	Namu	Solomon Islands	Pacific	NA	NA	NA	440-0	220	Kramer, R. T., King, C. L., Buckley, H. R., Jaouen, K., Boyd, D. A., Kiko, L., ... & Kinaston, R. L. (2021). Strontium (87Sr/86Sr) isotope analysis of the Namu skeletal assemblage: A study of past human migration on Taumako, a Polynesian Outlier in the eastern Solomon Islands. American Journal of Physical Anthropology, 174(3), 479-499.	Jena	-9.8778	167.177	thisStudy	source	archBone	control	NA	NA	NA	NA
NMU089.A0101	ERS15977456	ERR11656738	https://www.ebi.ac.uk/ena/browser/view/ERR11656738	68500000000000	NMU089	B91	Honiara Museum	Larence Kiko	kikolawrence@gmail.com	bone	Taumako_Duff_Islands	Namu	Solomon Islands	Pacific	NA	NA	NA	440-0	220	Kramer, R. T., King, C. L., Buckley, H. R., Jaouen, K., Boyd, D. A., Kiko, L., ... & Kinaston, R. L. (2021). Strontium (87Sr/86Sr) isotope analysis of the Namu skeletal assemblage: A study of past human migration on Taumako, a Polynesian Outlier in the eastern Solomon Islands. American Journal of Physical Anthropology, 174(3), 479-499.	Jena	-9.8778	167.177	thisStudy	source	archBone	control	NA	NA	NA	NA
NMU115.A0101	ERS15409391	ERR11413710	https://www.ebi.ac.uk/ena/browser/view/ERR11413710	21000000000000	NMU115	B1_1	Honiara Museum	Larence Kiko	kikolawrence@gmail.com	calculus	Taumako_Duff_Islands	Namu	Solomon Islands	Pacific	NA	NA	NA	440-0	220	Kramer, R. T., King, C. L., Buckley, H. R., Jaouen, K., Boyd, D. A., Kiko, L., ... & Kinaston, R. L. (2021). Strontium (87Sr/86Sr) isotope analysis of the Namu skeletal assemblage: A study of past human migration on Taumako, a Polynesian Outlier in the eastern Solomon Islands. American Journal of Physical Anthropology, 174(3), 479-499.	Jena	-9.8778	167.177	thisStudy	sink	calculus	sample	60.6182	53	10204581	44.6053
NMU116.A0101	ERS15409392	ERR11413711	https://www.ebi.ac.uk/ena/browser/view/ERR11413711	552000000000	NMU116	B2	Honiara Museum	Larence Kiko	kikolawrence@gmail.com	calculus	Taumako_Duff_Islands	Namu	Solomon Islands	Pacific	NA	NA	NA	440-0	220	Kramer, R. T., King, C. L., Buckley, H. R., Jaouen, K., Boyd, D. A., Kiko, L., ... & Kinaston, R. L. (2021). Strontium (87Sr/86Sr) isotope analysis of the Namu skeletal assemblage: A study of past human migration on Taumako, a Polynesian Outlier in the eastern Solomon Islands. American Journal of Physical Anthropology, 174(3), 479-499.	Jena	-9.8778	167.177	thisStudy	sink	calculus	sample	60.1946	61	5476007	13.2057
NMU117.A0101	ERS15409393	ERR11413712	https://www.ebi.ac.uk/ena/browser/view/ERR11413712	13500000000000	NMU117	B11_1	Honiara Museum	Larence Kiko	kikolawrence@gmail.com	calculus	Taumako_Duff_Islands	Namu	Solomon Islands	Pacific	NA	NA	NA	440-0	220	Kramer, R. T., King, C. L., Buckley, H. R., Jaouen, K., Boyd, D. A., Kiko, L., ... & Kinaston, R. L. (2021). Strontium (87Sr/86Sr) isotope analysis of the Namu skeletal assemblage: A study of past human migration on Taumako, a Polynesian Outlier in the eastern Solomon Islands. American Journal of Physical Anthropology, 174(3), 479-499.	Jena	-9.8778	167.177	thisStudy	sink	calculus	sample	63.9094	55	11228631	43.4561
NMU118.A0101	ERS15409394	ERR11413713	https://www.ebi.ac.uk/ena/browser/view/ERR11413713	5470000000000	NMU118	B20	Honiara Museum	Larence Kiko	kikolawrence@gmail.com	calculus	Taumako_Duff_Islands	Namu	Solomon Islands	Pacific	NA	NA	NA	440-0	220	Kramer, R. T., King, C. L., Buckley, H. R., Jaouen, K., Boyd, D. A., Kiko, L., ... & Kinaston, R. L. (2021). Strontium (87Sr/86Sr) isotope analysis of the Namu skeletal assemblage: A study of past human migration on Taumako, a Polynesian Outlier in the eastern Solomon Islands. American Journal of Physical Anthropology, 174(3), 479-499.	Jena	-9.8778	167.177	thisStudy	sink	calculus	sample	60.2596	53	10760762	44.9239
NMU119.A0101	ERS15409395	ERR11413714	https://www.ebi.ac.uk/ena/browser/view/ERR11413714	138000000000	NMU119	B21	Honiara Museum	Larence Kiko	kikolawrence@gmail.com	calculus	Taumako_Duff_Islands	Namu	Solomon Islands	Pacific	NA	NA	NA	440-0	220	Kramer, R. T., King, C. L., Buckley, H. R., Jaouen, K., Boyd, D. A., Kiko, L., ... & Kinaston, R. L. (2021). Strontium (87Sr/86Sr) isotope analysis of the Namu skeletal assemblage: A study of past human migration on Taumako, a Polynesian Outlier in the eastern Solomon Islands. American Journal of Physical Anthropology, 174(3), 479-499.	Jena	-9.8778	167.177	thisStudy	sink	calculus	sample	56.5187	60	10942124	56.274
NMU120.A0101	ERS15409396	ERR11413715	https://www.ebi.ac.uk/ena/browser/view/ERR11413715	1700000000000	NMU120	B34	Honiara Museum	Larence Kiko	kikolawrence@gmail.com	calculus	Taumako_Duff_Islands	Namu	Solomon Islands	Pacific	NA	NA	NA	440-0	220	Kramer, R. T., King, C. L., Buckley, H. R., Jaouen, K., Boyd, D. A., Kiko, L., ... & Kinaston, R. L. (2021). Strontium (87Sr/86Sr) isotope analysis of the Namu skeletal assemblage: A study of past human migration on Taumako, a Polynesian Outlier in the eastern Solomon Islands. American Journal of Physical Anthropology, 174(3), 479-499.	Jena	-9.8778	167.177	thisStudy	sink	calculus	sample	60.6874	55	13762755	53.6742
NMU121.A0101	ERS15409397	ERR11413716	https://www.ebi.ac.uk/ena/browser/view/ERR11413716	36200000000000	NMU121	B54	Honiara Museum	Larence Kiko	kikolawrence@gmail.com	calculus	Taumako_Duff_Islands	Namu	Solomon Islands	Pacific	NA	NA	NA	440-0	220	Kramer, R. T., King, C. L., Buckley, H. R., Jaouen, K., Boyd, D. A., Kiko, L., ... & Kinaston, R. L. (2021). Strontium (87Sr/86Sr) isotope analysis of the Namu skeletal assemblage: A study of past human migration on Taumako, a Polynesian Outlier in the eastern Solomon Islands. American Journal of Physical Anthropology, 174(3), 479-499.	Jena	-9.8778	167.177	thisStudy	sink	calculus	sample	66.9187	54	11085379	36.3431
NMU122.A0101	ERS15409398	ERR11413717	https://www.ebi.ac.uk/ena/browser/view/ERR11413717	813000000000	NMU122	B68	Honiara Museum	Larence Kiko	kikolawrence@gmail.com	calculus	Taumako_Duff_Islands	Namu	Solomon Islands	Pacific	NA	NA	NA	440-0	220	Kramer, R. T., King, C. L., Buckley, H. R., Jaouen, K., Boyd, D. A., Kiko, L., ... & Kinaston, R. L. (2021). Strontium (87Sr/86Sr) isotope analysis of the Namu skeletal assemblage: A study of past human migration on Taumako, a Polynesian Outlier in the eastern Solomon Islands. American Journal of Physical Anthropology, 174(3), 479-499.	Jena	-9.8778	167.177	thisStudy	sink	calculus	sample	59.1628	55	11904227	41.0352
NMU123.A0101	ERS15409399	ERR11413718	https://www.ebi.ac.uk/ena/browser/view/ERR11413718	3270000000000	NMU123	B70	Honiara Museum	Larence Kiko	kikolawrence@gmail.com	calculus	Taumako_Duff_Islands	Namu	Solomon Islands	Pacific	NA	NA	NA	440-0	220	Kramer, R. T., King, C. L., Buckley, H. R., Jaouen, K., Boyd, D. A., Kiko, L., ... & Kinaston, R. L. (2021). Strontium (87Sr/86Sr) isotope analysis of the Namu skeletal assemblage: A study of past human migration on Taumako, a Polynesian Outlier in the eastern Solomon Islands. American Journal of Physical Anthropology, 174(3), 479-499.	Jena	-9.8778	167.177	thisStudy	sink	calculus	sample	59.8721	55	6490410	36.6675
NMU124.A0101	ERS15409400	ERR11413719	https://www.ebi.ac.uk/ena/browser/view/ERR11413719	1450000000000	NMU124	B84	Honiara Museum	Larence Kiko	kikolawrence@gmail.com	calculus	Taumako_Duff_Islands	Namu	Solomon Islands	Pacific	NA	NA	NA	440-0	220	Kramer, R. T., King, C. L., Buckley, H. R., Jaouen, K., Boyd, D. A., Kiko, L., ... & Kinaston, R. L. (2021). Strontium (87Sr/86Sr) isotope analysis of the Namu skeletal assemblage: A study of past human migration on Taumako, a Polynesian Outlier in the eastern Solomon Islands. American Journal of Physical Anthropology, 174(3), 479-499.	Jena	-9.8778	167.177	thisStudy	sink	calculus	sample	56.0491	58	11144570	51.4825
NMU125.A0101	ERS15409401	ERR11413720	https://www.ebi.ac.uk/ena/browser/view/ERR11413720	20000000000000	NMU125	B88	Honiara Museum	Larence Kiko	kikolawrence@gmail.com	calculus	Taumako_Duff_Islands	Namu	Solomon Islands	Pacific	NA	NA	NA	440-0	220	Kramer, R. T., King, C. L., Buckley, H. R., Jaouen, K., Boyd, D. A., Kiko, L., ... & Kinaston, R. L. (2021). Strontium (87Sr/86Sr) isotope analysis of the Namu skeletal assemblage: A study of past human migration on Taumako, a Polynesian Outlier in the eastern Solomon Islands. American Journal of Physical Anthropology, 174(3), 479-499.	Jena	-9.8778	167.177	thisStudy	sink	calculus	sample	61.1298	54	10609665	57.7323
NMU126.A0101	ERS15409402	ERR11413721	https://www.ebi.ac.uk/ena/browser/view/ERR11413721	22800000000000	NMU126	B91	Honiara Museum	Larence Kiko	kikolawrence@gmail.com	calculus	Taumako_Duff_Islands	Namu	Solomon Islands	Pacific	NA	NA	NA	440-0	220	Kramer, R. T., King, C. L., Buckley, H. R., Jaouen, K., Boyd, D. A., Kiko, L., ... & Kinaston, R. L. (2021). Strontium (87Sr/86Sr) isotope analysis of the Namu skeletal assemblage: A study of past human migration on Taumako, a Polynesian Outlier in the eastern Solomon Islands. American Journal of Physical Anthropology, 174(3), 479-499.	Jena	-9.8778	167.177	thisStudy	sink	calculus	sample	57.8562	56	10600038	43.7449
NMU127.A0101	ERS15409403	ERR11413722	https://www.ebi.ac.uk/ena/browser/view/ERR11413722	25000000000000	NMU127	B104	Honiara Museum	Larence Kiko	kikolawrence@gmail.com	calculus	Taumako_Duff_Islands	Namu	Solomon Islands	Pacific	NA	NA	NA	440-0	220	Kramer, R. T., King, C. L., Buckley, H. R., Jaouen, K., Boyd, D. A., Kiko, L., ... & Kinaston, R. L. (2021). Strontium (87Sr/86Sr) isotope analysis of the Namu skeletal assemblage: A study of past human migration on Taumako, a Polynesian Outlier in the eastern Solomon Islands. American Journal of Physical Anthropology, 174(3), 479-499.	Jena	-9.8778	167.177	thisStudy	sink	calculus	sample	62.9704	54	10067866	49.3685
NMU128.A0101	ERS15409404	ERR11413723	https://www.ebi.ac.uk/ena/browser/view/ERR11413723	19800000000000	NMU128	B108	Honiara Museum	Larence Kiko	kikolawrence@gmail.com	calculus	Taumako_Duff_Islands	Namu	Solomon Islands	Pacific	289 ± 22 BP	260-0 calBP	NR	440-0	220	Kramer, R. T., King, C. L., Buckley, H. R., Jaouen, K., Boyd, D. A., Kiko, L., ... & Kinaston, R. L. (2021). Strontium (87Sr/86Sr) isotope analysis of the Namu skeletal assemblage: A study of past human migration on Taumako, a Polynesian Outlier in the eastern Solomon Islands. American Journal of Physical Anthropology, 174(3), 479-499.	Jena	-9.8778	167.177	thisStudy	sink	calculus	sample	61.9941	54	11332444	44.2037
NMU129.A0101	ERS15409405	ERR11413724	https://www.ebi.ac.uk/ena/browser/view/ERR11413724	17500000000000	NMU129	B109	Honiara Museum	Larence Kiko	kikolawrence@gmail.com	calculus	Taumako_Duff_Islands	Namu	Solomon Islands	Pacific	NA	NA	NA	440-0	220	Kramer, R. T., King, C. L., Buckley, H. R., Jaouen, K., Boyd, D. A., Kiko, L., ... & Kinaston, R. L. (2021). Strontium (87Sr/86Sr) isotope analysis of the Namu skeletal assemblage: A study of past human migration on Taumako, a Polynesian Outlier in the eastern Solomon Islands. American Journal of Physical Anthropology, 174(3), 479-499.	Jena	-9.8778	167.177	thisStudy	sink	calculus	sample	50.6343	54	9166900	39.9221
NMU130.A0101	ERS15409406	ERR11413725	https://www.ebi.ac.uk/ena/browser/view/ERR11413725	12100000000000	NMU130	B159	Honiara Museum	Larence Kiko	kikolawrence@gmail.com	calculus	Taumako_Duff_Islands	Namu	Solomon Islands	Pacific	NA	NA	NA	440-0	220	Kramer, R. T., King, C. L., Buckley, H. R., Jaouen, K., Boyd, D. A., Kiko, L., ... & Kinaston, R. L. (2021). Strontium (87Sr/86Sr) isotope analysis of the Namu skeletal assemblage: A study of past human migration on Taumako, a Polynesian Outlier in the eastern Solomon Islands. American Journal of Physical Anthropology, 174(3), 479-499.	Jena	-9.8778	167.177	thisStudy	sink	calculus	sample	57.6441	58	12656199	55.1479
NMU131.A0101	ERS15409407	ERR11413726	https://www.ebi.ac.uk/ena/browser/view/ERR11413726	60000000000	NMU131	B194	Honiara Museum	Larence Kiko	kikolawrence@gmail.com	calculus	Taumako_Duff_Islands	Namu	Solomon Islands	Pacific	NA	NA	NA	440-0	220	Kramer, R. T., King, C. L., Buckley, H. R., Jaouen, K., Boyd, D. A., Kiko, L., ... & Kinaston, R. L. (2021). Strontium (87Sr/86Sr) isotope analysis of the Namu skeletal assemblage: A study of past human migration on Taumako, a Polynesian Outlier in the eastern Solomon Islands. American Journal of Physical Anthropology, 174(3), 479-499.	Jena	-9.8778	167.177	thisStudy	sink	calculus	sample	63.9462	63	9302467	11.3586
PAH001.A0102	ERS15409408	ERR11413727	https://www.ebi.ac.uk/ena/browser/view/ERR11413727	49680000000	PAH001	PH16 (B23)	Reburied	NA		calculus	Flores_Lesser_Sunda_Islands	Pain_Haka	Indonesia	ISEA	2570 ± 25 BP	2755-2543 calBP	WK-36557	3000-2100	2550	Galipaud, J. C., Kinaston, R., Halcrow, S., Foster, A., Harris, N., Simanjuntak, T., ... & Buckley, H. (2016). The Pain Haka burial ground on Flores: Indonesian evidence for a shared Neolithic belief system in Southeast Asia. Antiquity, 90(354), 1505-1521.	Oklahoma	-8.6224	120.919	thisStudy	sink	calculus	sample	52.4916	47	8670368	21.7335
PAH002.A0101	ERS15409409	ERR11413728	https://www.ebi.ac.uk/ena/browser/view/ERR11413728	38000000000000	PAH002	PH27_B7	Reburied	NA		calculus	Flores_Lesser_Sunda_Islands	Pain_Haka	Indonesia	ISEA	NA	NA	NA	3000-2100	2550	Galipaud, J. C., Kinaston, R., Halcrow, S., Foster, A., Harris, N., Simanjuntak, T., ... & Buckley, H. (2016). The Pain Haka burial ground on Flores: Indonesian evidence for a shared Neolithic belief system in Southeast Asia. Antiquity, 90(354), 1505-1521.	Oklahoma	-8.6224	120.919	thisStudy	sink	calculus	sample	47.7826	45	11357511	31.161
PAH003.A0101	ERS15409410	ERR11413729	https://www.ebi.ac.uk/ena/browser/view/ERR11413729	1890000000000	PAH003	PH06_B47a	Reburied	NA		calculus	Flores_Lesser_Sunda_Islands	Pain_Haka	Indonesia	ISEA	NA	NA	NA	3000-2100	2550	Galipaud, J. C., Kinaston, R., Halcrow, S., Foster, A., Harris, N., Simanjuntak, T., ... & Buckley, H. (2016). The Pain Haka burial ground on Flores: Indonesian evidence for a shared Neolithic belief system in Southeast Asia. Antiquity, 90(354), 1505-1521.	Oklahoma	-8.6224	120.919	thisStudy	sink	calculus	sample	49.7798	54	8792343	31.5458
RAP001.A0101	ERS15409412	ERR11413731	https://www.ebi.ac.uk/ena/browser/view/ERR11413731	6270000000000	RAP001	RNA937_NRN_3	Idaho State University	John Dudgeon	dudgeon@isu.edu	calculus	Rapa_Nui	NA	Chile	Pacific	NA	NA	NA	630-0	315	Commendador, A. S., Dudgeon, J. V., Fuller, B. T., & Finney, B. P. (2014). Radiocarbon dating human skeletal material on Rapa Nui: evaluating the effect of uncertainty in marine-derived carbon. Radiocarbon, 56(1), 277-294.	Oklahoma	-27.1058	-109.363	thisStudy	sink	calculus	sample	66.5198	51	13800632	59.5003
RAP002.A0101	ERS15409413	ERR11413732	https://www.ebi.ac.uk/ena/browser/view/ERR11413732	25000000000000	RAP002	RNA944_NRN_4	Idaho State University	John Dudgeon	dudgeon@isu.edu	calculus	Rapa_Nui	NA	Chile	Pacific	NA	NA	NA	630-0	315	Commendador, A. S., Dudgeon, J. V., Fuller, B. T., & Finney, B. P. (2014). Radiocarbon dating human skeletal material on Rapa Nui: evaluating the effect of uncertainty in marine-derived carbon. Radiocarbon, 56(1), 277-294.	Oklahoma	-27.1058	-109.363	thisStudy	sink	calculus	sample	69.0139	49	10359114	29.7152
SIG001.A0101	ERS15977457	ERR11656739	https://www.ebi.ac.uk/ena/browser/view/ERR11656739	322000000000000	SIG001	1/1	Idaho State University	John Dudgeon	dudgeon@isu.edu	bone	Viti_Levu	Sigatoka_Dunes	Fiji	Pacific	NA	NA	NA	1700-1300	1500	Anderson, A., Roberts, R., Dickinson, W., Clark, G., Burley, D., de Biran, A., ... & Nunn, P. (2006). Times of sand: Sedimentary history and archaeology at the Sigatoka Dunes, Fiji. Geoarchaeology: an international journal, 21(2), 131-154.	Oklahoma	-18.1421	177.508	thisStudy	source	archBone	control	NA	NA	NA	NA
SIG002.A0101	ERS15977458	ERR11656740	https://www.ebi.ac.uk/ena/browser/view/ERR11656740	451000000000000	SIG002	1a	Idaho State University	John Dudgeon	dudgeon@isu.edu	bone	Viti_Levu	Sigatoka_Dunes	Fiji	Pacific	NA	NA	NA	1700-1300	1500	Anderson, A., Roberts, R., Dickinson, W., Clark, G., Burley, D., de Biran, A., ... & Nunn, P. (2006). Times of sand: Sedimentary history and archaeology at the Sigatoka Dunes, Fiji. Geoarchaeology: an international journal, 21(2), 131-154.	Oklahoma	-18.1421	177.508	thisStudy	source	archBone	control	NA	NA	NA	NA
SIG004.A0101	ERS15977459	ERR11656741	https://www.ebi.ac.uk/ena/browser/view/ERR11656741	365000000000000	SIG004	2b	Idaho State University	John Dudgeon	dudgeon@isu.edu	bone	Viti_Levu	Sigatoka_Dunes	Fiji	Pacific	NA	NA	NA	1700-1300	1500	Anderson, A., Roberts, R., Dickinson, W., Clark, G., Burley, D., de Biran, A., ... & Nunn, P. (2006). Times of sand: Sedimentary history and archaeology at the Sigatoka Dunes, Fiji. Geoarchaeology: an international journal, 21(2), 131-154.	Oklahoma	-18.1421	177.508	thisStudy	source	archBone	control	NA	NA	NA	NA
SIG005.A0101	ERS15977460	ERR11656742	https://www.ebi.ac.uk/ena/browser/view/ERR11656742	172000000000000	SIG005	3a	Idaho State University	John Dudgeon	dudgeon@isu.edu	bone	Viti_Levu	Sigatoka_Dunes	Fiji	Pacific	NA	NA	NA	1700-1300	1500	Anderson, A., Roberts, R., Dickinson, W., Clark, G., Burley, D., de Biran, A., ... & Nunn, P. (2006). Times of sand: Sedimentary history and archaeology at the Sigatoka Dunes, Fiji. Geoarchaeology: an international journal, 21(2), 131-154.	Oklahoma	-18.1421	177.508	thisStudy	source	archBone	control	NA	NA	NA	NA
SIG010.A0101	ERS15977461	ERR11656743	https://www.ebi.ac.uk/ena/browser/view/ERR11656743	304000000000000	SIG010	8a	Idaho State University	John Dudgeon	dudgeon@isu.edu	bone	Viti_Levu	Sigatoka_Dunes	Fiji	Pacific	1902 ± 24 BP	1871-1726 calBP	MAMS-45441	1700-1300	1500	Anderson, A., Roberts, R., Dickinson, W., Clark, G., Burley, D., de Biran, A., ... & Nunn, P. (2006). Times of sand: Sedimentary history and archaeology at the Sigatoka Dunes, Fiji. Geoarchaeology: an international journal, 21(2), 131-154.	Oklahoma	-18.1421	177.508	thisStudy	source	archBone	control	NA	NA	NA	NA
SIG018.A0101	ERS15977462	ERR11656744	https://www.ebi.ac.uk/ena/browser/view/ERR11656744	294000000000000	SIG018	14	Idaho State University	John Dudgeon	dudgeon@isu.edu	bone	Viti_Levu	Sigatoka_Dunes	Fiji	Pacific	NA	NA	NA	1700-1300	1500	Anderson, A., Roberts, R., Dickinson, W., Clark, G., Burley, D., de Biran, A., ... & Nunn, P. (2006). Times of sand: Sedimentary history and archaeology at the Sigatoka Dunes, Fiji. Geoarchaeology: an international journal, 21(2), 131-154.	Oklahoma	-18.1421	177.508	thisStudy	source	archBone	control	NA	NA	NA	NA
SIG021.A0101	ERS15977463	ERR11656745	https://www.ebi.ac.uk/ena/browser/view/ERR11656745	316000000000000	SIG021	17c	Idaho State University	John Dudgeon	dudgeon@isu.edu	bone	Viti_Levu	Sigatoka_Dunes	Fiji	Pacific	NA	NA	NA	1700-1300	1500	Anderson, A., Roberts, R., Dickinson, W., Clark, G., Burley, D., de Biran, A., ... & Nunn, P. (2006). Times of sand: Sedimentary history and archaeology at the Sigatoka Dunes, Fiji. Geoarchaeology: an international journal, 21(2), 131-154.	Oklahoma	-18.1421	177.508	thisStudy	source	archBone	control	NA	NA	NA	NA
SIG024.A0101	ERS15977464	ERR11656746	https://www.ebi.ac.uk/ena/browser/view/ERR11656746	191000000000000	SIG024	21/22a	Idaho State University	John Dudgeon	dudgeon@isu.edu	bone	Viti_Levu	Sigatoka_Dunes	Fiji	Pacific	NA	NA	NA	1700-1300	1500	Anderson, A., Roberts, R., Dickinson, W., Clark, G., Burley, D., de Biran, A., ... & Nunn, P. (2006). Times of sand: Sedimentary history and archaeology at the Sigatoka Dunes, Fiji. Geoarchaeology: an international journal, 21(2), 131-154.	Oklahoma	-18.1421	177.508	thisStudy	source	archBone	control	NA	NA	NA	NA
SIG025.A0101	ERS15977465	ERR11656747	https://www.ebi.ac.uk/ena/browser/view/ERR11656747	181000000000000	SIG025	21/22b	Idaho State University	John Dudgeon	dudgeon@isu.edu	bone	Viti_Levu	Sigatoka_Dunes	Fiji	Pacific	1863 ± 24 BP	1827-1701 calBP	MAMS-45446	1700-1300	1500	Anderson, A., Roberts, R., Dickinson, W., Clark, G., Burley, D., de Biran, A., ... & Nunn, P. (2006). Times of sand: Sedimentary history and archaeology at the Sigatoka Dunes, Fiji. Geoarchaeology: an international journal, 21(2), 131-154.	Oklahoma	-18.1421	177.508	thisStudy	source	archBone	control	NA	NA	NA	NA
SIG026.A0101	ERS15977466	ERR11656748	https://www.ebi.ac.uk/ena/browser/view/ERR11656748	215000000000000	SIG026	21c	Idaho State University	John Dudgeon	dudgeon@isu.edu	bone	Viti_Levu	Sigatoka_Dunes	Fiji	Pacific	1768 ± 19 BP	1712-1604 calBP	MAMS-49655	1700-1300	1500	Anderson, A., Roberts, R., Dickinson, W., Clark, G., Burley, D., de Biran, A., ... & Nunn, P. (2006). Times of sand: Sedimentary history and archaeology at the Sigatoka Dunes, Fiji. Geoarchaeology: an international journal, 21(2), 131-154.	Oklahoma	-18.1421	177.508	thisStudy	source	archBone	control	NA	NA	NA	NA
SIG031.A0101	ERS15409414	ERR11413733	https://www.ebi.ac.uk/ena/browser/view/ERR11413733	76600000000000	SIG031	SVF01	Idaho State University	John Dudgeon	dudgeon@isu.edu	calculus	Viti_Levu	Sigatoka_Valley	Fiji	Pacific	NA	NA	NA	1700-1300	1500	Anderson, A., Roberts, R., Dickinson, W., Clark, G., Burley, D., de Biran, A., ... & Nunn, P. (2006). Times of sand: Sedimentary history and archaeology at the Sigatoka Dunes, Fiji. Geoarchaeology: an international journal, 21(2), 131-154.	Oklahoma	-18.1421	177.508	thisStudy	sink	calculus	sample	66.5703	45	11367781	38.5768
SIG032.A0101	ERS15409415	ERR11413734	https://www.ebi.ac.uk/ena/browser/view/ERR11413734	18700000000000	SIG032	SVF02	Idaho State University	John Dudgeon	dudgeon@isu.edu	calculus	Viti_Levu	Sigatoka_Valley	Fiji	Pacific	NA	NA	NA	1700-1300	1500	Anderson, A., Roberts, R., Dickinson, W., Clark, G., Burley, D., de Biran, A., ... & Nunn, P. (2006). Times of sand: Sedimentary history and archaeology at the Sigatoka Dunes, Fiji. Geoarchaeology: an international journal, 21(2), 131-154.	Oklahoma	-18.1421	177.508	thisStudy	sink	calculus	sample	62.9549	46	11841156	37.3316
SIG033.A0101	ERS15409416	ERR11413735	https://www.ebi.ac.uk/ena/browser/view/ERR11413735	24700000000000	SIG033	SVF03	Idaho State University	John Dudgeon	dudgeon@isu.edu	calculus	Viti_Levu	Sigatoka_Valley	Fiji	Pacific	NA	NA	NA	1700-1300	1500	Anderson, A., Roberts, R., Dickinson, W., Clark, G., Burley, D., de Biran, A., ... & Nunn, P. (2006). Times of sand: Sedimentary history and archaeology at the Sigatoka Dunes, Fiji. Geoarchaeology: an international journal, 21(2), 131-154.	Oklahoma	-18.1421	177.508	thisStudy	sink	calculus	sample	63.6065	49	11503247	33.3995
SIG034.A0101	ERS15409417	ERR11413736	https://www.ebi.ac.uk/ena/browser/view/ERR11413736	1140000000	SIG034	SVF08	Idaho State University	John Dudgeon	dudgeon@isu.edu	calculus	Viti_Levu	Sigatoka_Valley	Fiji	Pacific	NA	NA	NA	1700-1300	1500	Anderson, A., Roberts, R., Dickinson, W., Clark, G., Burley, D., de Biran, A., ... & Nunn, P. (2006). Times of sand: Sedimentary history and archaeology at the Sigatoka Dunes, Fiji. Geoarchaeology: an international journal, 21(2), 131-154.	Oklahoma	-18.1421	177.508	thisStudy	sink	calculus	sample	78.7615	64	12999306	26.346
SIG035.A0101	ERS15409418	ERR11413737	https://www.ebi.ac.uk/ena/browser/view/ERR11413737	208000000000	SIG035	SVF14	Idaho State University	John Dudgeon	dudgeon@isu.edu	calculus	Viti_Levu	Sigatoka_Valley	Fiji	Pacific	NA	NA	NA	1700-1300	1500	Anderson, A., Roberts, R., Dickinson, W., Clark, G., Burley, D., de Biran, A., ... & Nunn, P. (2006). Times of sand: Sedimentary history and archaeology at the Sigatoka Dunes, Fiji. Geoarchaeology: an international journal, 21(2), 131-154.	Oklahoma	-18.1421	177.508	thisStudy	sink	calculus	sample	61.7326	59	11761885	28.7615
SIG036.A0101	ERS15409419	ERR11413738	https://www.ebi.ac.uk/ena/browser/view/ERR11413738	76600000000	SIG036	SVF19	Idaho State University	John Dudgeon	dudgeon@isu.edu	calculus	Viti_Levu	Sigatoka_Valley	Fiji	Pacific	NA	NA	NA	1700-1300	1500	Anderson, A., Roberts, R., Dickinson, W., Clark, G., Burley, D., de Biran, A., ... & Nunn, P. (2006). Times of sand: Sedimentary history and archaeology at the Sigatoka Dunes, Fiji. Geoarchaeology: an international journal, 21(2), 131-154.	Oklahoma	-18.1421	177.508	thisStudy	sink	calculus	sample	77.3831	62	11658561	7.63865
SIG037.A0101	ERS15409420	ERR11413739	https://www.ebi.ac.uk/ena/browser/view/ERR11413739	126000000000	SIG037	03_1	Idaho State University	John Dudgeon	dudgeon@isu.edu	calculus	Viti_Levu	Sigatoka_Dunes	Fiji	Pacific	NA	NA	NA	1700-1300	1500	Anderson, A., Roberts, R., Dickinson, W., Clark, G., Burley, D., de Biran, A., ... & Nunn, P. (2006). Times of sand: Sedimentary history and archaeology at the Sigatoka Dunes, Fiji. Geoarchaeology: an international journal, 21(2), 131-154.	Jena	-18.1421	177.508	thisStudy	sink	calculus	sample	69.3262	61	11502465	9.1741
SIG038.A0101	ERS15409421	ERR11413740	https://www.ebi.ac.uk/ena/browser/view/ERR11413740	14700000000	SIG038	17_3	Idaho State University	John Dudgeon	dudgeon@isu.edu	calculus	Viti_Levu	Sigatoka_Dunes	Fiji	Pacific	NA	NA	NA	1700-1300	1500	Anderson, A., Roberts, R., Dickinson, W., Clark, G., Burley, D., de Biran, A., ... & Nunn, P. (2006). Times of sand: Sedimentary history and archaeology at the Sigatoka Dunes, Fiji. Geoarchaeology: an international journal, 21(2), 131-154.	Jena	-18.1421	177.508	thisStudy	sink	calculus	sample	79.2211	62	6374984	9.41046
SIG039.A0101	ERS15409422	ERR11413741	https://www.ebi.ac.uk/ena/browser/view/ERR11413741	12700000000	SIG039	21	Idaho State University	John Dudgeon	dudgeon@isu.edu	calculus	Viti_Levu	Sigatoka_Dunes	Fiji	Pacific	NA	NA	NA	1700-1300	1500	Anderson, A., Roberts, R., Dickinson, W., Clark, G., Burley, D., de Biran, A., ... & Nunn, P. (2006). Times of sand: Sedimentary history and archaeology at the Sigatoka Dunes, Fiji. Geoarchaeology: an international journal, 21(2), 131-154.	Jena	-18.1421	177.508	thisStudy	sink	calculus	sample	77.4601	49	10763974	4.27037
SIG040.A0101	ERS15409423	ERR11413742	https://www.ebi.ac.uk/ena/browser/view/ERR11413742	470000000000	SIG040	26_1	Idaho State University	John Dudgeon	dudgeon@isu.edu	calculus	Viti_Levu	Sigatoka_Dunes	Fiji	Pacific	NA	NA	NA	1700-1300	1500	Anderson, A., Roberts, R., Dickinson, W., Clark, G., Burley, D., de Biran, A., ... & Nunn, P. (2006). Times of sand: Sedimentary history and archaeology at the Sigatoka Dunes, Fiji. Geoarchaeology: an international journal, 21(2), 131-154.	Jena	-18.1421	177.508	thisStudy	sink	calculus	sample	67.752	59	10423470	5.27547
SIG040.A0201	ERS15409423	ERR11413743	https://www.ebi.ac.uk/ena/browser/view/ERR11413743	1890000000000	SIG040	26_1	Idaho State University	John Dudgeon	dudgeon@isu.edu	calculus	Viti_Levu	Sigatoka_Dunes	Fiji	Pacific	NA	NA	NA	1700-1300	1500	Anderson, A., Roberts, R., Dickinson, W., Clark, G., Burley, D., de Biran, A., ... & Nunn, P. (2006). Times of sand: Sedimentary history and archaeology at the Sigatoka Dunes, Fiji. Geoarchaeology: an international journal, 21(2), 131-154.	Jena	-18.1421	177.508	thisStudy	sink	calculus	sample	72.9662	60	13254203	5.58944
SIG041.A0101	ERS15409424	ERR11413744	https://www.ebi.ac.uk/ena/browser/view/ERR11413744	15700000000	SIG041	29_1	Idaho State University	John Dudgeon	dudgeon@isu.edu	calculus	Viti_Levu	Sigatoka_Dunes	Fiji	Pacific	NA	NA	NA	1700-1300	1500	Anderson, A., Roberts, R., Dickinson, W., Clark, G., Burley, D., de Biran, A., ... & Nunn, P. (2006). Times of sand: Sedimentary history and archaeology at the Sigatoka Dunes, Fiji. Geoarchaeology: an international journal, 21(2), 131-154.	Jena	-18.1421	177.508	thisStudy	sink	calculus	sample	78.126	64	16238317	8.63504
SIG042.A0101	ERS15409425	ERR11413745	https://www.ebi.ac.uk/ena/browser/view/ERR11413745	171000000000	SIG042	32_2	Idaho State University	John Dudgeon	dudgeon@isu.edu	calculus	Viti_Levu	Sigatoka_Dunes	Fiji	Pacific	NA	NA	NA	1700-1300	1500	Anderson, A., Roberts, R., Dickinson, W., Clark, G., Burley, D., de Biran, A., ... & Nunn, P. (2006). Times of sand: Sedimentary history and archaeology at the Sigatoka Dunes, Fiji. Geoarchaeology: an international journal, 21(2), 131-154.	Jena	-18.1421	177.508	thisStudy	sink	calculus	sample	62.8548	62	8521983	22.4204
SIG043.A0101	ERS15409426	ERR11413746	https://www.ebi.ac.uk/ena/browser/view/ERR11413746	90600000000	SIG043	60_1	Idaho State University	John Dudgeon	dudgeon@isu.edu	calculus	Viti_Levu	Sigatoka_Dunes	Fiji	Pacific	NA	NA	NA	1700-1300	1500	Anderson, A., Roberts, R., Dickinson, W., Clark, G., Burley, D., de Biran, A., ... & Nunn, P. (2006). Times of sand: Sedimentary history and archaeology at the Sigatoka Dunes, Fiji. Geoarchaeology: an international journal, 21(2), 131-154.	Jena	-18.1421	177.508	thisStudy	sink	calculus	sample	79.3257	61	11495611	35.6747
SIG044.A0101	ERS15409427	ERR11413747	https://www.ebi.ac.uk/ena/browser/view/ERR11413747	87200000000	SIG044	65	Idaho State University	John Dudgeon	dudgeon@isu.edu	calculus	Viti_Levu	Sigatoka_Dunes	Fiji	Pacific	NA	NA	NA	1700-1300	1500	Anderson, A., Roberts, R., Dickinson, W., Clark, G., Burley, D., de Biran, A., ... & Nunn, P. (2006). Times of sand: Sedimentary history and archaeology at the Sigatoka Dunes, Fiji. Geoarchaeology: an international journal, 21(2), 131-154.	Jena	-18.1421	177.508	thisStudy	sink	calculus	sample	64.8923	61	9763853	17.5008
SIG045.A0101	ERS15409428	ERR11413748	https://www.ebi.ac.uk/ena/browser/view/ERR11413748	15300000000	SIG045	69_1	Idaho State University	John Dudgeon	dudgeon@isu.edu	calculus	Viti_Levu	Sigatoka_Dunes	Fiji	Pacific	NA	NA	NA	1700-1300	1500	Anderson, A., Roberts, R., Dickinson, W., Clark, G., Burley, D., de Biran, A., ... & Nunn, P. (2006). Times of sand: Sedimentary history and archaeology at the Sigatoka Dunes, Fiji. Geoarchaeology: an international journal, 21(2), 131-154.	Jena	-18.1421	177.508	thisStudy	sink	calculus	sample	76.4694	60	4090014	39.1152
SIG046.A0101	ERS15409429	ERR11413749	https://www.ebi.ac.uk/ena/browser/view/ERR11413749	21900000000	SIG046	72_1	Idaho State University	John Dudgeon	dudgeon@isu.edu	calculus	Viti_Levu	Sigatoka_Dunes	Fiji	Pacific	NA	NA	NA	1700-1300	1500	Anderson, A., Roberts, R., Dickinson, W., Clark, G., Burley, D., de Biran, A., ... & Nunn, P. (2006). Times of sand: Sedimentary history and archaeology at the Sigatoka Dunes, Fiji. Geoarchaeology: an international journal, 21(2), 131-154.	Jena	-18.1421	177.508	thisStudy	sink	calculus	sample	78.5363	63	14154728	56.4752
SIG046.A0201	ERS15409429	ERR11413750	https://www.ebi.ac.uk/ena/browser/view/ERR11413750	1500000000000	SIG046	72_1	Idaho State University	John Dudgeon	dudgeon@isu.edu	calculus	Viti_Levu	Sigatoka_Dunes	Fiji	Pacific	NA	NA	NA	1700-1300	1500	Anderson, A., Roberts, R., Dickinson, W., Clark, G., Burley, D., de Biran, A., ... & Nunn, P. (2006). Times of sand: Sedimentary history and archaeology at the Sigatoka Dunes, Fiji. Geoarchaeology: an international journal, 21(2), 131-154.	Jena	-18.1421	177.508	thisStudy	sink	calculus	sample	72.8749	63	13731650	28.378
SIG047.A0101	ERS15409430	ERR11413751	https://www.ebi.ac.uk/ena/browser/view/ERR11413751	69700000000	SIG047	79_1	Idaho State University	John Dudgeon	dudgeon@isu.edu	calculus	Viti_Levu	Sigatoka_Dunes	Fiji	Pacific	NA	NA	NA	1700-1300	1500	Anderson, A., Roberts, R., Dickinson, W., Clark, G., Burley, D., de Biran, A., ... & Nunn, P. (2006). Times of sand: Sedimentary history and archaeology at the Sigatoka Dunes, Fiji. Geoarchaeology: an international journal, 21(2), 131-154.	Jena	-18.1421	177.508	thisStudy	sink	calculus	sample	65.3236	58	10584550	25.3171
TAP001.B0101	ERS15409431	ERR11413752	https://www.ebi.ac.uk/ena/browser/view/ERR11413752	16300000000000	TAP001	Pierre d' investiture, Hauviri?	reburied	Anatauarii Tamarii	anatauarii.tamarii@administration.gov.pf	calculus	Raiatea	Taputapuatea	Society Islands	Pacific	NA	NA	NA	240-0 calBP	120	Posth, C., Nägele, K., Colleran, H., Valentin, F., Bedford, S., Kami, K. W., ... & Powell, A. (2018). Language continuity despite population replacement in Remote Oceania. Nature ecology & evolution, 2(4), 731-740.	Jena	-16.8424	-151.387	thisStudy	sink	calculus	sample	65.1956	51	11516576	51.0727
TAP003.B0101	ERS15409432	ERR11413753	https://www.ebi.ac.uk/ena/browser/view/ERR11413753	52400000000000	TAP003	Pierre d' investiture, Piquet 33	reburied	Anatauarii Tamarii	anatauarii.tamarii@administration.gov.pf	calculus	Raiatea	Taputapuatea	Society Islands	Pacific	318 ± 18 BP	NR	MAMS-30076	240-0 calBP	120	Posth, C., Nägele, K., Colleran, H., Valentin, F., Bedford, S., Kami, K. W., ... & Powell, A. (2018). Language continuity despite population replacement in Remote Oceania. Nature ecology & evolution, 2(4), 731-740.	Jena	-16.8424	-151.387	thisStudy	sink	calculus	sample	65.378	50	10735851	48.9755
TON001.C0101	ERS15409433	ERR11413754	https://www.ebi.ac.uk/ena/browser/view/ERR11413754	143000000000	TON001	SK3_1	School of Culture, History and Language	Brian Li	brian.li@anu.edu.au	calculus	Tongatapu	Talasiu	Tonga	Pacific	NA	NA	NA	2700-2400 calBP	2550	Valentin, F., Clark, G., Parton, P., & Reepmeyer, C. (2020). Mortuary practices of the first Polynesians: formative ethnogenesis in the Kingdom of Tonga. Antiquity, 94(376), 999-1014.	Jena	-21.191	-175.192	thisStudy	sink	calculus	sample	54.1008	56	9064524	28.6197
TON003.B0101	ERS15409434	ERR11413755	https://www.ebi.ac.uk/ena/browser/view/ERR11413755	149000000000	TON003	SK9_3	School of Culture, History and Language	Brian Li	brian.li@anu.edu.au	calculus	Tongatapu	Talasiu	Tonga	Pacific	NA	NA	NA	2700-2400 calBP	2550	Valentin, F., Clark, G., Parton, P., & Reepmeyer, C. (2020). Mortuary practices of the first Polynesians: formative ethnogenesis in the Kingdom of Tonga. Antiquity, 94(376), 999-1014.	Jena	-21.191	-175.192	thisStudy	sink	calculus	sample	50.2849	54	8926151	34.2061
TON004.B0101	ERS15409435	ERR11413756	https://www.ebi.ac.uk/ena/browser/view/ERR11413756	597000000000	TON004	SK10	School of Culture, History and Language	Brian Li	brian.li@anu.edu.au	calculus	Tongatapu	Talasiu	Tonga	Pacific	2594 20 BP	2651-2346 calBP	Wk-41833	2700-2400 calBP	2550	Valentin, F., Clark, G., Parton, P., & Reepmeyer, C. (2020). Mortuary practices of the first Polynesians: formative ethnogenesis in the Kingdom of Tonga. Antiquity, 94(376), 999-1014.	Jena	-21.191	-175.192	thisStudy	sink	calculus	sample	46.0756	46	11770779	40.5975
TON005.B0101	ERS15409436	ERR11413757	https://www.ebi.ac.uk/ena/browser/view/ERR11413757	19000000000	TON005	SK12	School of Culture, History and Language	Brian Li	brian.li@anu.edu.au	calculus	Tongatapu	Talasiu	Tonga	Pacific	NA	NA	NA	2700-2400 calBP	2550	Valentin, F., Clark, G., Parton, P., & Reepmeyer, C. (2020). Mortuary practices of the first Polynesians: formative ethnogenesis in the Kingdom of Tonga. Antiquity, 94(376), 999-1014.	Jena	-21.191	-175.192	thisStudy	sink	calculus	sample	56.941	55	14490667	38.3937
TON006.B0101	ERS15409437	ERR11413758	https://www.ebi.ac.uk/ena/browser/view/ERR11413758	1050000000000	TON006	SK14	School of Culture, History and Language	Brian Li	brian.li@anu.edu.au	calculus	Tongatapu	Talasiu	Tonga	Pacific	2606 ± 20 BP	2663-2350 calBP	Wk-41885	2700-2400 calBP	2550	Valentin, F., Clark, G., Parton, P., & Reepmeyer, C. (2020). Mortuary practices of the first Polynesians: formative ethnogenesis in the Kingdom of Tonga. Antiquity, 94(376), 999-1014.	Jena	-21.191	-175.192	thisStudy	sink	calculus	sample	45.6852	52	9531461	36.9528
TON007.B0101	ERS15409438	ERR11413759	https://www.ebi.ac.uk/ena/browser/view/ERR11413759	583000000000	TON007	BG3	School of Culture, History and Language	Brian Li	brian.li@anu.edu.au	calculus	Tongatapu	Talasiu	Tonga	Pacific	2580 ± 25 BP	2647-2336 calBP	Wk-34950	2700-2400 calBP	2550	Valentin, F., Clark, G., Parton, P., & Reepmeyer, C. (2020). Mortuary practices of the first Polynesians: formative ethnogenesis in the Kingdom of Tonga. Antiquity, 94(376), 999-1014.	Jena	-21.191	-175.192	thisStudy	sink	calculus	sample	46.7386	54	8192561	41.4052

## Sheet: Data_2
Supplementary Data 2. Overview of published data analyzed in this study
Study	Study_accession	Sample_type	Sample_group	Secondary_sample_accession	Run_accession	URL	Sample_alias	Continent	Lab	Age_mean	gc_avg	seq_len_avg	No_reads_no_human	Percent_assigned
Eisenhoffer2020	PRJNA608555	calculus	ancient_calculus	SRS6212648	SRR11176642	https://www.ebi.ac.uk/ena/browser/view/SRR11176642	A18015_Japan_Jomon_1	Asia	ACAD	3000	51.0318	106.224	14162196	27.9721
Eisenhoffer2020	PRJNA608555	calculus	ancient_calculus	SRS6212656	SRR11176634	https://www.ebi.ac.uk/ena/browser/view/SRR11176634	A18016_Japan_Jomon_2	Asia	ACAD	3000	51.0258	79.4133	9830859	64.854
Eisenhoffer2020	PRJNA608555	calculus	ancient_calculus	SRS6212657	SRR11176633	https://www.ebi.ac.uk/ena/browser/view/SRR11176633	A18017_Japan_Jomon_3	Asia	ACAD	3000	48.6257	118.035	5091008	41.2662
Eisenhoffer2020	PRJNA608555	calculus	ancient_calculus	SRS6212658	SRR11176632	https://www.ebi.ac.uk/ena/browser/view/SRR11176632	A18018_Japan_Jomon_4	Asia	ACAD	3000	52.5565	77.2338	8461305	33.4074
Eisenhoffer2020	PRJNA608555	calculus	ancient_calculus	SRS6212659	SRR11176631	https://www.ebi.ac.uk/ena/browser/view/SRR11176631	A18019_Japan_Jomon_5	Asia	ACAD	3000	59.2272	111.354	11534138	31.6916
Eisenhoffer2020	PRJNA608555	calculus	ancient_calculus	SRS6212660	SRR11176630	https://www.ebi.ac.uk/ena/browser/view/SRR11176630	A18020_Japan_Edo_1	Asia	ACAD	275	48.4389	91.046	15539361	37.6179
Eisenhoffer2020	PRJNA608555	calculus	ancient_calculus	SRS6212661	SRR11176629	https://www.ebi.ac.uk/ena/browser/view/SRR11176629	A18021_Japan_Edo_2	Asia	ACAD	275	48.852	97.1269	18850955	48.7015
Eisenhoffer2020	PRJNA608555	calculus	ancient_calculus	SRS6212662	SRR11176628	https://www.ebi.ac.uk/ena/browser/view/SRR11176628	A18022_Japan_Edo_3	Asia	ACAD	275	54.2846	97.7081	11318863	45.0505
Eisenhoffer2020	PRJNA608555	calculus	ancient_calculus	SRS6212663	SRR11176627	https://www.ebi.ac.uk/ena/browser/view/SRR11176627	A18023_Japan_Edo_4	Asia	ACAD	275	45.2308	97.9019	33550519	39.3893
Eisenhoffer2020	PRJNA608555	calculus	ancient_calculus	SRS6212649	SRR11176641	https://www.ebi.ac.uk/ena/browser/view/SRR11176641	A18024_Japan_Edo_5	Asia	ACAD	275	44.8689	131.038	12254424	44.0244
Eisenhoffer2020	PRJNA608555	calculus	ancient_calculus	SRS6212650	SRR11176640	https://www.ebi.ac.uk/ena/browser/view/SRR11176640	A18025_Japan_Edo_6	Asia	ACAD	275	49.3442	102.992	24757140	34.4098
Eisenhoffer2020	PRJNA608555	calculus	ancient_calculus	SRS6212651	SRR11176639	https://www.ebi.ac.uk/ena/browser/view/SRR11176639	A18026_Japan_Edo_7	Asia	ACAD	275	53.1699	104.967	17209457	39.4545
Eisenhoffer2020	PRJNA608555	calculus	ancient_calculus	SRS6212652	SRR11176638	https://www.ebi.ac.uk/ena/browser/view/SRR11176638	A18027_Japan_Edo_8	Asia	ACAD	275	44.9267	82.4223	5825352	45.0527
Eisenhoffer2020	PRJNA608555	calculus	ancient_calculus	SRS6212654	SRR11176636	https://www.ebi.ac.uk/ena/browser/view/SRR11176636	A18032_Japan_Edo_9	Asia	ACAD	275	48.2454	93.3492	17248396	30.9718
Eisenhoffer2020	PRJNA608555	calculus	ancient_calculus	SRS6212655	SRR11176635	https://www.ebi.ac.uk/ena/browser/view/SRR11176635	A18033_Japan_Edo_10	Asia	ACAD	275	49.7263	99.5506	16985216	42.3008
FellowsYates2021	PRJEB34569	calculus	ancient_calculus	ERS3774432	ERR3579704	https://www.ebi.ac.uk/ena/browser/view/ERR3579704	BAN001.A0101	Europe	Jena	66000	48	63.3652	10031727	2.67936
FellowsYates2021	PRJEB34569	calculus	ancient_calculus	ERS3774476	ERR3579707	https://www.ebi.ac.uk/ena/browser/view/ERR3579707	BSQ001.A0101	Europe	Jena	200	51	61.9266	10835969	19.3927
FellowsYates2021	PRJEB34569	calculus	ancient_calculus	ERS3774466	ERR3579719	https://www.ebi.ac.uk/ena/browser/view/ERR3579719	DLV001.A0101	Europe	Jena	31000	56	64.1378	802976	11.5035
FellowsYates2021	PRJEB34569	calculus	ancient_calculus	ERS3774467	ERR3579720	https://www.ebi.ac.uk/ena/browser/view/ERR3579720	DLV002.A0101	Europe	Jena	31000	62	77.2918	80978	51.5853
FellowsYates2021	PRJEB34569	calculus	ancient_calculus	ERS3774458	ERR3579728	https://www.ebi.ac.uk/ena/browser/view/ERR3579728	ECO002.B0101	Europe	Jena	9500	50	45.4524	12803881	13.9878
FellowsYates2021	PRJEB34569	calculus	ancient_calculus	ERS3774459	ERR3579730	https://www.ebi.ac.uk/ena/browser/view/ERR3579730	ECO002.C0101	Europe	Jena	9500	50	45.7783	11737186	33.3224
FellowsYates2021	PRJEB34569	calculus	ancient_calculus	ERS3774460	ERR3579731	https://www.ebi.ac.uk/ena/browser/view/ERR3579731	ECO004.B0101	Europe	Jena	9300	51	49.6571	10625711	32.4214
FellowsYates2021	PRJEB34569	calculus	ancient_calculus	ERS3774461	ERR3579733	https://www.ebi.ac.uk/ena/browser/view/ERR3579733	ECO004.C0101	Europe	Jena	9300	53	48.0051	9648099	25.146
FellowsYates2021	PRJEB34569	calculus	ancient_calculus	ERS3774462	ERR3579734	https://www.ebi.ac.uk/ena/browser/view/ERR3579734	ECO006.B0101	Europe	Jena	9300	61	58.714	10428066	10.538
FellowsYates2021	PRJEB34569	calculus	ancient_calculus	ERS3774463	ERR3579735	https://www.ebi.ac.uk/ena/browser/view/ERR3579735	ECO010.B0101	Europe	Jena	9000	50	45.3378	12176991	21.9379
FellowsYates2021	PRJEB34569	calculus	ancient_calculus	ERS3774464	ERR3579736	https://www.ebi.ac.uk/ena/browser/view/ERR3579736	EMN001.A0101	Europe	Jena	9000	55	63.0396	12530166	42.8017
FellowsYates2021	PRJEB34569	calculus	ancient_calculus	ERS3774471	ERR3579738	https://www.ebi.ac.uk/ena/browser/view/ERR3579738	ESA003.A0101	Africa	Jena	300	56	60.6622	10092734	58.6002
FellowsYates2021	PRJEB34569	calculus	ancient_calculus	ERS3774472	ERR3579739	https://www.ebi.ac.uk/ena/browser/view/ERR3579739	ESA004.A0101	Africa	Jena	300	57	51.063	7797198	47.2044
FellowsYates2021	PRJEB34569	calculus	ancient_calculus	ERS3774473	ERR3579740	https://www.ebi.ac.uk/ena/browser/view/ERR3579740	ESA006.A0101	Africa	Jena	300	59	59.9491	11193581	46.2364
FellowsYates2021	PRJEB34569	calculus	ancient_calculus	ERS3774474	ERR3579741	https://www.ebi.ac.uk/ena/browser/view/ERR3579741	ESA007.A0101	Africa	Jena	300	56	58.8938	9847745	47.9711
FellowsYates2021	PRJEB34569	calculus	ancient_calculus	ERS3774475	ERR3579742	https://www.ebi.ac.uk/ena/browser/view/ERR3579742	ESA008.A0101	Africa	Jena	300	54	57.8378	9081249	47.6602
FellowsYates2021	PRJEB34569	calculus	ancient_calculus	ERS3774433	ERR3579745	https://www.ebi.ac.uk/ena/browser/view/ERR3579745	FUM001.A0101	Europe	Jena	49000	57	56.0655	10054630	44.3324
FellowsYates2021	PRJEB34569	calculus	ancient_calculus	ERS3774434	ERR3579746	https://www.ebi.ac.uk/ena/browser/view/ERR3579746	FUM002.A0101	Europe	Jena	48000	58	50.9961	17096537	39.8826
FellowsYates2021	PRJEB34569	calculus	ancient_calculus	ERS3774435	ERR3579748	https://www.ebi.ac.uk/ena/browser/view/ERR3579748	FUM003.A0101	Europe	Jena	48000	62	67.4997	15568830	37.3219
FellowsYates2021	PRJEB34569	calculus	ancient_calculus	ERS3774436	ERR3579752	https://www.ebi.ac.uk/ena/browser/view/ERR3579752	GDN001.A0101	Europe	Jena	70000	58	61.7987	15031980	33.2619
FellowsYates2021	PRJEB34569	calculus	ancient_calculus	ERS3774437	ERR3579753	https://www.ebi.ac.uk/ena/browser/view/ERR3579753	GDN001.B0101	Europe	Jena	70000	57	48.6904	15072773	34.8905
FellowsYates2021	PRJEB34569	calculus	ancient_calculus	ERS3774438	ERR3579673	https://www.ebi.ac.uk/ena/browser/view/ERR3579673	GOY005.A0103	Europe	Jena	42800	45	42.7335	3480979
FellowsYates2021	PRJEB34569	calculus	ancient_calculus	ERS3774439	ERR3579674	https://www.ebi.ac.uk/ena/browser/view/ERR3579674	GOY006.A0102	Europe	Jena	42800	45.3	47.7058	38087556
FellowsYates2021	PRJEB34569	calculus	ancient_calculus	ERS3774440	ERR3579754	https://www.ebi.ac.uk/ena/browser/view/ERR3579754	GUE001.A0101	Europe	Jena	44000	60	72.9832	10739823	7.53799
FellowsYates2021	PRJEB34569	calculus	ancient_calculus	ERS3774477	ERR3579773	https://www.ebi.ac.uk/ena/browser/view/ERR3579773	LIS001.A0101	Europe	Jena	300	55	60.3313	10587420	49.5268
FellowsYates2021	PRJEB34569	calculus	ancient_calculus	ERS3774478	ERR3579774	https://www.ebi.ac.uk/ena/browser/view/ERR3579774	LIS002.A0101	Europe	Jena	300	57	53.3707	11513766	53.4581
FellowsYates2021	PRJEB34569	calculus	ancient_calculus	ERS3774479	ERR3579775	https://www.ebi.ac.uk/ena/browser/view/ERR3579775	LIS003.A0101	Europe	Jena	300	52	59.0847	10368277	33.3392
FellowsYates2021	PRJEB34569	calculus	ancient_calculus	ERS3774465	ERR3678176;ERR3579677	https://www.ebi.ac.uk/ena/browser/view/ERR3678176;https://www.ebi.ac.uk/ena/browser/view/ERR3579677	MOA001.A0101	Africa	Jena	4500	53	67.2336	6720258	39.6506
FellowsYates2021	PRJEB34569	calculus	ancient_calculus	ERS3774383	ERR3678177;ERR3579678	https://www.ebi.ac.uk/ena/browser/view/ERR3678177;https://www.ebi.ac.uk/ena/browser/view/ERR3579678	MOA001.A0102	Africa	Jena	4500	53	65.3164	8431896	39.7503
FellowsYates2021	PRJEB34569	calculus	ancient_calculus	ERS3774446	ERR3579784	https://www.ebi.ac.uk/ena/browser/view/ERR3579784	OAK001.A0101	Africa	Jena	5500	57	46.0945	11100110	20.3358
FellowsYates2021	PRJEB34569	calculus	ancient_calculus	ERS3774447	ERR3579785	https://www.ebi.ac.uk/ena/browser/view/ERR3579785	OAK002.A0101	Africa	Jena	6100	52	47.4463	13957800	49.4124
FellowsYates2021	PRJEB34569	calculus	ancient_calculus	ERS3774448	ERR3579787	https://www.ebi.ac.uk/ena/browser/view/ERR3579787	OAK003.A0101	Africa	Jena	6200	53	56.1724	17138752	39.7132
FellowsYates2021	PRJEB34569	calculus	ancient_calculus	ERS3774449	ERR3579788	https://www.ebi.ac.uk/ena/browser/view/ERR3579788	OAK004.A0101	Africa	Jena	6400	55	48.3032	13408309	54.39
FellowsYates2021	PRJEB34569	calculus	ancient_calculus	ERS3774450	ERR3579789	https://www.ebi.ac.uk/ena/browser/view/ERR3579789	OAK005.A0101	Africa	Jena	7500	57	54.8836	16885812	51.7529
FellowsYates2021	PRJEB34569	calculus	ancient_calculus	ERS3774468	ERR3579791	https://www.ebi.ac.uk/ena/browser/view/ERR3579791	OFN001.A0101	Africa	Jena	9200	58	58.4433	12354393	43.8032
FellowsYates2021	PRJEB34569	calculus	ancient_calculus	ERS3774441	ERR3579688	https://www.ebi.ac.uk/ena/browser/view/ERR3579688	PES001.B0101	Europe	Jena	102000	48	62.3206	11382388	54.2571
FellowsYates2021	PRJEB34569	calculus	ancient_calculus	ERS3774469	ERR3579800	https://www.ebi.ac.uk/ena/browser/view/ERR3579800	PLV001.A0101	Europe	Jena	29500	58	62.5393	11870795	30.264
FellowsYates2021	PRJEB34569	calculus	ancient_calculus	ERS3774480	ERR3579801	https://www.ebi.ac.uk/ena/browser/view/ERR3579801	PYK001.A0101	Africa	Jena	200	61	57.2319	15208502	29.1029
FellowsYates2021	PRJEB34569	calculus	ancient_calculus	ERS3774481	ERR3579802	https://www.ebi.ac.uk/ena/browser/view/ERR3579802	PYK002.A0101	Africa	Jena	200	56	53.4561	17172327	47.5363
FellowsYates2021	PRJEB34569	calculus	ancient_calculus	ERS3774482	ERR3579803	https://www.ebi.ac.uk/ena/browser/view/ERR3579803	PYK003.A0101	Africa	Jena	200	55	59.8379	14695228	39.6154
FellowsYates2021	PRJEB34569	calculus	ancient_calculus	ERS3774483	ERR3579804	https://www.ebi.ac.uk/ena/browser/view/ERR3579804	PYK004.A0101	Africa	Jena	200	59	59.4361	16662817	59.63
FellowsYates2021	PRJEB34569	calculus	ancient_calculus	ERS3774484	ERR3579805	https://www.ebi.ac.uk/ena/browser/view/ERR3579805	PYK005.A0101	Africa	Jena	200	54	64.1869	21420925	39.5232
FellowsYates2021	PRJEB34569	calculus	ancient_calculus	ERS3774470	ERR3579806	https://www.ebi.ac.uk/ena/browser/view/ERR3579806	RIG001.A0101	Europe	Jena	15400	54	53.4225	25956885	33.5524
FellowsYates2021	PRJEB34569	calculus	ancient_calculus	ERS3774442	ERR3579807	https://www.ebi.ac.uk/ena/browser/view/ERR3579807	SPM001.A0101	Europe	Jena	55000	59	63.0968	2299213	45.6667
FellowsYates2021	PRJEB34569	calculus	ancient_calculus	ERS3774443	ERR3579808	https://www.ebi.ac.uk/ena/browser/view/ERR3579808	SPM002.A0101	Europe	Jena	55000	50	77.9428	1348123	62.4526
FellowsYates2021	PRJEB34569	calculus	ancient_calculus	ERS3774451	ERR3579809	https://www.ebi.ac.uk/ena/browser/view/ERR3579809	TAF008.B0101	Africa	Jena	14500	56	50.0847	11450515	47.0134
FellowsYates2021	PRJEB34569	calculus	ancient_calculus	ERS3774452	ERR3579811	https://www.ebi.ac.uk/ena/browser/view/ERR3579811	TAF016.B0101	Africa	Jena	14500	63	78.1472	3657589	8.59664
FellowsYates2021	PRJEB34569	calculus	ancient_calculus	ERS3774453	ERR3579812	https://www.ebi.ac.uk/ena/browser/view/ERR3579812	TAF017.A0101	Africa	Jena	14500	58	69.4873	3681706	22.4577
FellowsYates2021	PRJEB34569	calculus	ancient_calculus	ERS3774454	ERR3579813;ERR3579814	https://www.ebi.ac.uk/ena/browser/view/ERR3579813;https://www.ebi.ac.uk/ena/browser/view/ERR3579814	TAF017.C0101	Africa	Jena	14500	51	44.6931	5459879	21.5871
FellowsYates2021	PRJEB34569	calculus	ancient_calculus	ERS3774455	ERR3579815;ERR3579816	https://www.ebi.ac.uk/ena/browser/view/ERR3579815;https://www.ebi.ac.uk/ena/browser/view/ERR3579816	TAF017.E0101	Africa	Jena	14500	63	74.8956	65573	13.7251
FellowsYates2021	PRJEB34569	calculus	ancient_calculus	ERS3774456	ERR3579817	https://www.ebi.ac.uk/ena/browser/view/ERR3579817	TAF018.A0101	Africa	Jena	14500	63	76.6969	7678133	15.575
FellowsYates2021	PRJEB34569	calculus	ancient_calculus	ERS3774457	ERR3579818	https://www.ebi.ac.uk/ena/browser/view/ERR3579818	TAF018.B0101	Africa	Jena	14500	53	54.4106	6540260	60.1788
FellowsYates2021	PRJEB34569	calculus	ancient_calculus	ERS3774444	ERR3579827	https://www.ebi.ac.uk/ena/browser/view/ERR3579827	VLD001.A0101	Europe	Jena	48000	51	55.531	8899543	33.2474
FellowsYates2021	PRJEB34569	calculus	ancient_calculus	ERS3774445	ERR3579830	https://www.ebi.ac.uk/ena/browser/view/ERR3579830	ZAF001.A0101	Europe	Jena	46000	58	50.5657	8404540	17.9211
Mann2018	PRJNA445215	calculus	ancient_calculus	SRS3078206	SRR6877282	https://www.ebi.ac.uk/ena/browser/view/SRR6877282	S41_calc	Asia	Tuebingen	1400	56	100.96	11146743	59.8837
Mann2018	PRJNA445215	calculus	ancient_calculus	SRS3078204	SRR6877284	https://www.ebi.ac.uk/ena/browser/view/SRR6877284	C53_calc	Europe	Tuebingen	4700	56	91.6164	24244485	36.9752
Mann2018	PRJNA445215	calculus	ancient_calculus	SRS3078201	SRR6877286	https://www.ebi.ac.uk/ena/browser/view/SRR6877286	C214_calc	Europe	Tuebingen	4700	58	82.6979	8677457	47.0934
Mann2018	PRJNA445215	calculus	ancient_calculus	SRS3078200	SRR6877288	https://www.ebi.ac.uk/ena/browser/view/SRR6877288	F349A_calc	Caribbean	Tuebingen	800	46	70.446	11355789	40.1035
Mann2018	PRJNA445215	calculus	ancient_calculus	SRS3078198	SRR6877290	https://www.ebi.ac.uk/ena/browser/view/SRR6877290	F1948_calc	Caribbean	Tuebingen	800	54	85.1365	9552387	55.7131
Mann2018	PRJNA445215	calculus	ancient_calculus	SRS3078195	SRR6877292	https://www.ebi.ac.uk/ena/browser/view/SRR6877292	H10_calc	Asia	Tuebingen	4400	49	99.4985	15412514	34.246
Mann2018	PRJNA445215	calculus	ancient_calculus	SRS3078175	SRR6877310	https://www.ebi.ac.uk/ena/browser/view/SRR6877310	NF47_calc	North America	Tuebingen	700	58	90.081	6335293	54.2811
Mann2018	PRJNA445215	calculus	ancient_calculus	SRS3078173	SRR6877312	https://www.ebi.ac.uk/ena/browser/view/SRR6877312	NF217_calc	North America	Tuebingen	700	59	88.2806	6120456	48.4226
Mann2018	PRJNA445215	calculus	ancient_calculus	SRS3078181	SRR6877323	https://www.ebi.ac.uk/ena/browser/view/SRR6877323	H24_calc	Asia	Tuebingen	4400	46	85.1074	11925511	35.2058
Mann2018	PRJNA445215	calculus	ancient_calculus	SRS3078162	SRR6877324	https://www.ebi.ac.uk/ena/browser/view/SRR6877324	S40_calc	Asia	Tuebingen	1400	60	79.2418	8813336	60.1116
Mann2018	PRJNA445215	calculus	ancient_calculus	SRS3078160	SRR6877326	https://www.ebi.ac.uk/ena/browser/view/SRR6877326	S108_calc	Europe	Tuebingen	300	58	84.5355	7168130	41.9284
Mann2018	PRJNA445215	calculus	ancient_calculus	SRS3078095	SRR6877393	https://www.ebi.ac.uk/ena/browser/view/SRR6877393	S454_calc	Europe	Tuebingen	300	63	86.0971	7782227	54.0229
Ottoni2021	PRJEB44313	calculus	ancient_calculus	ERS6256686	ERR5729614	https://www.ebi.ac.uk/ena/browser/view/ERR5729614	2767-LV8	Europe	Vienna	7692.5	49.5128	56.2419	37745709	38.005
Ottoni2021	PRJEB44313	calculus	ancient_calculus	ERS6256687	ERR5729615	https://www.ebi.ac.uk/ena/browser/view/ERR5729615	2768-LV20	Europe	Vienna	11420	49.3468	58.1235	42718267	25.9332
Ottoni2021	PRJEB44313	calculus	ancient_calculus	ERS6256688	ERR5729616	https://www.ebi.ac.uk/ena/browser/view/ERR5729616	2769-LV29	Europe	Vienna	304.5	49.3087	60.87	41850186	36.6706
Ottoni2021	PRJEB44313	calculus	ancient_calculus	ERS6256689	ERR5729617	https://www.ebi.ac.uk/ena/browser/view/ERR5729617	2770-LV32a	Europe	Vienna	7847.5	45.8191	61.0222	32543859	42.639
Ottoni2021	PRJEB44313	calculus	ancient_calculus	ERS6256690	ERR5729618	https://www.ebi.ac.uk/ena/browser/view/ERR5729618	2771-LV50	Europe	Vienna	10320	53.9029	50.1216	37678457	33.8766
Ottoni2021	PRJEB44313	calculus	ancient_calculus	ERS6256691	ERR5729619	https://www.ebi.ac.uk/ena/browser/view/ERR5729619	2772-PAD9	Europe	Vienna	10834.5	54.281	49.2879	42501769	48.4286
Ottoni2021	PRJEB44313	calculus	ancient_calculus	ERS6256692	ERR5729620	https://www.ebi.ac.uk/ena/browser/view/ERR5729620	2773-PAD12	Europe	Vienna	7500	53.1232	58.8198	40337409	31.8779
Ottoni2021	PRJEB44313	calculus	ancient_calculus	ERS6256693	ERR5729621	https://www.ebi.ac.uk/ena/browser/view/ERR5729621	2774-PAD16	Europe	Vienna	9992.5	50.7059	57.8821	44399827	30.1032
Ottoni2021	PRJEB44313	calculus	ancient_calculus	ERS6256694	ERR5729622	https://www.ebi.ac.uk/ena/browser/view/ERR5729622	2775-PAD20	Europe	Vienna	7500	48.6122	55.2537	34261521	38.4874
Ottoni2021	PRJEB44313	calculus	ancient_calculus	ERS6256695	ERR5729623	https://www.ebi.ac.uk/ena/browser/view/ERR5729623	2776-PAD25	Europe	Vienna	7500	54.3294	51.8343	36228164	38.7019
Ottoni2021	PRJEB44313	calculus	ancient_calculus	ERS6256696	ERR5729624	https://www.ebi.ac.uk/ena/browser/view/ERR5729624	2777-PAD26	Europe	Vienna	7500	59.1324	57.0566	8382447	52.0901
Ottoni2021	PRJEB44313	calculus	ancient_calculus	ERS6256697	ERR5729625	https://www.ebi.ac.uk/ena/browser/view/ERR5729625	2778-PAD30	Europe	Vienna	8800	48.7427	58.263	36909929	40.6521
Ottoni2021	PRJEB44313	calculus	ancient_calculus	ERS6256698	ERR5729626	https://www.ebi.ac.uk/ena/browser/view/ERR5729626	2779-VL44	Europe	Vienna	7600	51.212	63.082	50664740	38.3345
Ottoni2021	PRJEB44313	calculus	ancient_calculus	ERS6256699	ERR5729627	https://www.ebi.ac.uk/ena/browser/view/ERR5729627	2780-H53	Europe	Vienna	7875	47.4967	77.6821	35352186	30.7112
Ottoni2021	PRJEB44313	calculus	ancient_calculus	ERS6256700	ERR5729628	https://www.ebi.ac.uk/ena/browser/view/ERR5729628	2781-H64	Europe	Vienna	8458.75	47.1659	65.1085	32639743	40.2569
Ottoni2021	PRJEB44313	calculus	ancient_calculus	ERS6256701	ERR5729629	https://www.ebi.ac.uk/ena/browser/view/ERR5729629	2782-VL43	Europe	Vienna	7600	50.0331	64.1023	31190557	36.2802
Ottoni2021	PRJEB44313	calculus	ancient_calculus	ERS6256702	ERR5729630	https://www.ebi.ac.uk/ena/browser/view/ERR5729630	2783-VL45	Europe	Vienna	8477.5	49.5914	55.5604	18575754	26.1169
Ottoni2021	PRJEB44313	calculus	ancient_calculus	ERS6256703	ERR5729631	https://www.ebi.ac.uk/ena/browser/view/ERR5729631	2784-VL48	Europe	Vienna	7600	50.2466	55.7413	34806959	37.4536
Ottoni2021	PRJEB44313	calculus	ancient_calculus	ERS6256704	ERR5729632	https://www.ebi.ac.uk/ena/browser/view/ERR5729632	2785-VL70	Europe	Vienna	7600	46.7085	66.9327	48835855	34.6061
Ottoni2021	PRJEB44313	calculus	ancient_calculus	ERS6256705	ERR5729633	https://www.ebi.ac.uk/ena/browser/view/ERR5729633	2786-HV16	Europe	Vienna	7500	49.9559	65.2489	38830871	45.6517
Ottoni2021	PRJEB44313	calculus	ancient_calculus	ERS6256706	ERR5729634	https://www.ebi.ac.uk/ena/browser/view/ERR5729634	2787-HV29	Europe	Vienna	8507	51.7834	69.0901	41142470	32.9366
Ottoni2021	PRJEB44313	calculus	ancient_calculus	ERS6256707	ERR5729635	https://www.ebi.ac.uk/ena/browser/view/ERR5729635	2788-VK1	Europe	Vienna	9385	60.8093	61.5454	34185988	6.38132
Ottoni2021	PRJEB44313	calculus	ancient_calculus	ERS6256708	ERR5729636	https://www.ebi.ac.uk/ena/browser/view/ERR5729636	3293-AJ9	Europe	Vienna	7885	53.5528	58.5879	30241936	36.2758
Ottoni2021	PRJEB44313	calculus	ancient_calculus	ERS6256709	ERR5729637	https://www.ebi.ac.uk/ena/browser/view/ERR5729637	3294-CL2	Europe	Vienna	14150	55.7292	56.3174	27978787	44.4225
Ottoni2021	PRJEB44313	calculus	ancient_calculus	ERS6256710	ERR5729638	https://www.ebi.ac.uk/ena/browser/view/ERR5729638	3295-GR14	Europe	Vienna	NA	53.5447	50.8513	29143812	44.9768
Ottoni2021	PRJEB44313	calculus	ancient_calculus	ERS6256711	ERR5729639	https://www.ebi.ac.uk/ena/browser/view/ERR5729639	3296-PAD18	Europe	Vienna	10785	52.5667	58.6675	27330960	36.4046
Ottoni2021	PRJEB44313	calculus	ancient_calculus	ERS6256712	ERR5729640	https://www.ebi.ac.uk/ena/browser/view/ERR5729640	3297-SC2	Europe	Vienna	7400	54.4556	69.3865	28507436	41.6494
Ottoni2021	PRJEB44313	calculus	ancient_calculus	ERS6256713	ERR5729641	https://www.ebi.ac.uk/ena/browser/view/ERR5729641	3298-SC13	Europe	Vienna	7400	52.5232	70.3541	31432106	42.0699
Ottoni2021	PRJEB44313	calculus	ancient_calculus	ERS6256714	ERR5729642	https://www.ebi.ac.uk/ena/browser/view/ERR5729642	3299-CT2	Europe	Vienna	11600	52.5325	66.9348	28106886	47.369
Ottoni2021	PRJEB44313	calculus	ancient_calculus	ERS6256715	ERR5729643	https://www.ebi.ac.uk/ena/browser/view/ERR5729643	3300-CT3	Europe	Vienna	NA	52.3264	70.8463	25694816	38.5391
Ottoni2021	PRJEB44313	calculus	ancient_calculus	ERS6256716	ERR5729644	https://www.ebi.ac.uk/ena/browser/view/ERR5729644	3301-CT4	Europe	Vienna	1150	52.3498	65.573	28313776	37.2792
Ottoni2021	PRJEB44313	calculus	ancient_calculus	ERS6256717	ERR5729645	https://www.ebi.ac.uk/ena/browser/view/ERR5729645	3302-CT5	Europe	Vienna	10600	50.1776	63.9138	23592701	43.8218
Ottoni2021	PRJEB44313	calculus	ancient_calculus	ERS6256718	ERR5729646	https://www.ebi.ac.uk/ena/browser/view/ERR5729646	3303-CT7	Europe	Vienna	14800	52.2644	70.3706	25066228	36.7929
Ottoni2021	PRJEB44313	calculus	ancient_calculus	ERS6256719	ERR5729647	https://www.ebi.ac.uk/ena/browser/view/ERR5729647	3304-CT8	Europe	Vienna	14800	48.6767	63.4181	26094280	40.2419
Ottoni2021	PRJEB44313	calculus	ancient_calculus	ERS6256720	ERR5729648	https://www.ebi.ac.uk/ena/browser/view/ERR5729648	3305-CT10	Europe	Vienna	8300	47.5023	64.0493	24118218	52.1569
Ottoni2021	PRJEB44313	calculus	ancient_calculus	ERS6256721	ERR5729649	https://www.ebi.ac.uk/ena/browser/view/ERR5729649	3306-CT11	Europe	Vienna	13800	43.9161	57.8824	25543090	50.3421
Ottoni2021	PRJEB44313	calculus	ancient_calculus	ERS6256722	ERR5729650	https://www.ebi.ac.uk/ena/browser/view/ERR5729650	3307-CT13	Europe	Vienna	8300	50.4902	66.21	24142998	42.0051
Ottoni2021	PRJEB44313	calculus	ancient_calculus	ERS6256723	ERR5729651	https://www.ebi.ac.uk/ena/browser/view/ERR5729651	3308-CT17	Europe	Vienna	13800	47.04	53.3951	24160028	63.8976
Ottoni2021	PRJEB44313	calculus	ancient_calculus	ERS6256724	ERR5729652	https://www.ebi.ac.uk/ena/browser/view/ERR5729652	3309-LG3b	Europe	Vienna	6489	54.0365	54.7199	25760835	49.411
Ottoni2021	PRJEB44313	calculus	ancient_calculus	ERS6256725	ERR5729653	https://www.ebi.ac.uk/ena/browser/view/ERR5729653	3310-LG7b	Europe	Vienna	6588.5	51.3487	57.7449	25648792	42.4954
Ottoni2021	PRJEB44313	calculus	ancient_calculus	ERS6256726	ERR5729654	https://www.ebi.ac.uk/ena/browser/view/ERR5729654	3311-LG8b	Europe	Vienna	6640.5	53.7401	61.1293	26410881	41.6724
Ottoni2021	PRJEB44313	calculus	ancient_calculus	ERS6256727	ERR5729655	https://www.ebi.ac.uk/ena/browser/view/ERR5729655	3312-LG10b	Europe	Vienna	6645	51.2768	56.2837	27613907	41.9333
Ottoni2021	PRJEB44313	calculus	ancient_calculus	ERS6256728	ERR5729656	https://www.ebi.ac.uk/ena/browser/view/ERR5729656	3313-LG20b	Europe	Vienna	6587	51.1666	59.4929	24575060	40.8267
Ottoni2021	PRJEB44313	calculus	ancient_calculus	ERS6256729	ERR5729657	https://www.ebi.ac.uk/ena/browser/view/ERR5729657	3314-LG21a	Europe	Vienna	7163.25	53.0959	55.3425	28355743	57.4213
Eisenhoffer2020	PRJNA608555	blank	blank	SRS6212647	SRR11176643	https://www.ebi.ac.uk/ena/browser/view/SRR11176643	A18014_EBC_E14	Asia	ACAD	NA	44.3996	80.7299	466431	NA
Eisenhoffer2020	PRJNA608555	blank	blank	SRS6212653	SRR11176637	https://www.ebi.ac.uk/ena/browser/view/SRR11176637	A18031_EBC_E15	Asia	ACAD	NA	49.3407	114.924	930365	NA
Ottoni2021	PRJEB44313	blank	blank	ERS6256730	ERR5729658	https://www.ebi.ac.uk/ena/browser/view/ERR5729658	BLEX-II	Europe	Vienna	NA	46.706	71.4871	161328	NA
Ottoni2021	PRJEB44313	blank	blank	ERS6256731	ERR5729659	https://www.ebi.ac.uk/ena/browser/view/ERR5729659	BLEX-IV	Europe	Vienna	NA	44.6423	81.6952	114623	NA
Ottoni2021	PRJEB44313	blank	blank	ERS6256732	ERR5729660	https://www.ebi.ac.uk/ena/browser/view/ERR5729660	BLEX-V	Europe	Vienna	NA	44.3174	77.4948	246163	NA
Ottoni2021	PRJEB44313	blank	blank	ERS6256733	ERR5729661	https://www.ebi.ac.uk/ena/browser/view/ERR5729661	BLEX1-III	Europe	Vienna	NA	48.0041	73.8318	123766	NA
Velsko2018	PRJEB31185	calculus	modern_calculus	ERS3395764	ERR3307045	https://www.ebi.ac.uk/ena/browser/view/ERR3307045	JAE006.A0101	Europe	Jena	7	53	82.9043	87685157	86.4948
Velsko2018	PRJEB31185	calculus	modern_calculus	ERS3395765	ERR3307046	https://www.ebi.ac.uk/ena/browser/view/ERR3307046	JAE007.A0101	Europe	Jena	7	49	83.1796	66275252	88.5739
Velsko2018	PRJEB31185	calculus	modern_calculus	ERS3395766	ERR3307047	https://www.ebi.ac.uk/ena/browser/view/ERR3307047	JAE008.A0101	Europe	Jena	7	56	84.2275	65078812	74.3513
Velsko2018	PRJEB31185	calculus	modern_calculus	ERS3395767	ERR3307048	https://www.ebi.ac.uk/ena/browser/view/ERR3307048	JAE009.A0101	Europe	Jena	7	58	82.6742	65917907	74.6983
Velsko2018	PRJEB31185	calculus	modern_calculus	ERS3395768	ERR3307049	https://www.ebi.ac.uk/ena/browser/view/ERR3307049	JAE010.A0101	Europe	Jena	7	56	82.3196	59895085	84.4108
Velsko2018	PRJEB31185	calculus	modern_calculus	ERS3395769	ERR3307050	https://www.ebi.ac.uk/ena/browser/view/ERR3307050	JAE012.A0101	Europe	Jena	7	54	83.2699	62575245	81.8627
Velsko2018	PRJEB31185	calculus	modern_calculus	ERS3395770	ERR3307051	https://www.ebi.ac.uk/ena/browser/view/ERR3307051	JAE013.A0101	Europe	Jena	7	52	83.1777	38858989	86.8597
Velsko2018	PRJEB31185	calculus	modern_calculus	ERS3395771	ERR3307052	https://www.ebi.ac.uk/ena/browser/view/ERR3307052	JAE014.A0101	Europe	Jena	7	58	83.8247	68442872	62.6506
Velsko2018	PRJEB31185	calculus	modern_calculus	ERS3395772	ERR3307053	https://www.ebi.ac.uk/ena/browser/view/ERR3307053	JAE015.A0101	Europe	Jena	7	58	83.6294	57359001	66.6829
Velsko2018	PRJEB31185	calculus	modern_calculus	ERS3395773	ERR3307054	https://www.ebi.ac.uk/ena/browser/view/ERR3307054	JAE016.A0101	Europe	Jena	7	58	83.1225	94369155	61.7311
FellowsYates2021	PRJEB34569	calculus	modern_calculus	ERS3774485	ERR3579819	https://www.ebi.ac.uk/ena/browser/view/ERR3579819	VLC001.A0101	Europe	Jena	7	53	114.885	33949495	77.0565
FellowsYates2021	PRJEB34569	calculus	modern_calculus	ERS3774486	ERR3579820	https://www.ebi.ac.uk/ena/browser/view/ERR3579820	VLC002.A0101	Europe	Jena	7	59	95.0142	15692609	73.6194
FellowsYates2021	PRJEB34569	calculus	modern_calculus	ERS3774487	ERR3579821	https://www.ebi.ac.uk/ena/browser/view/ERR3579821	VLC003.A0101	Europe	Jena	7	57	100.604	26009072	82.6402
FellowsYates2021	PRJEB34569	calculus	modern_calculus	ERS3774488	ERR3579822	https://www.ebi.ac.uk/ena/browser/view/ERR3579822	VLC004.A0101	Europe	Jena	7	57	105.438	43171332	69.1328
FellowsYates2021	PRJEB34569	calculus	modern_calculus	ERS3774489	ERR3579823	https://www.ebi.ac.uk/ena/browser/view/ERR3579823	VLC005.A0101	Europe	Jena	7	52	103.125	43984852	72.7561
FellowsYates2021	PRJEB34569	calculus	modern_calculus	ERS3774490	ERR3579824	https://www.ebi.ac.uk/ena/browser/view/ERR3579824	VLC008.A0101	Europe	Jena	7	59	121.868	35657156	80.5053
FellowsYates2021	PRJEB34569	calculus	modern_calculus	ERS3774491	ERR3579825	https://www.ebi.ac.uk/ena/browser/view/ERR3579825	VLC009.A0101	Europe	Jena	7	58	118.6	33551646	79.0049
FellowsYates2021	PRJEB34569	calculus	modern_calculus	ERS3774492	ERR3579826	https://www.ebi.ac.uk/ena/browser/view/ERR3579826	VLC010.A0101	Europe	Jena	7	61	107.317	19036041	78.448
HMP2012	PRJNA4847	buccal_mucosa	source	SRS011247	SRS011247	https://www.ebi.ac.uk/ena/browser/view/SRS011247	700015205	North America	NA	NA	NA	NA	NA	NA
HMP2012	PRJNA4847	buccal_mucosa	source	SRS011247	SRS011247	https://www.ebi.ac.uk/ena/browser/view/SRS011247	700015205	North America	NA	NA	NA	NA	NA	NA
HMP2012	PRJNA4847	buccal_mucosa	source	SRS024281	SRS024281	https://www.ebi.ac.uk/ena/browser/view/SRS024281	700101259	North America	NA	NA	NA	NA	NA	NA
HMP2012	PRJNA4847	buccal_mucosa	source	SRS024281	SRS024281	https://www.ebi.ac.uk/ena/browser/view/SRS024281	700101259	North America	NA	NA	NA	NA	NA	NA
HMP2012	PRJNA4847	buccal_mucosa	source	SRS019124	SRS019124	https://www.ebi.ac.uk/ena/browser/view/SRS019124	700037595	North America	NA	NA	NA	NA	NA	NA
HMP2012	PRJNA4847	buccal_mucosa	source	SRS019124	SRS019124	https://www.ebi.ac.uk/ena/browser/view/SRS019124	700037595	North America	NA	NA	NA	NA	NA	NA
HMP2012	PRJNA4847	buccal_mucosa	source	SRS019587	SRS019587	https://www.ebi.ac.uk/ena/browser/view/SRS019587	700038058	North America	NA	NA	NA	NA	NA	NA
HMP2012	PRJNA4847	buccal_mucosa	source	SRS013945	SRS013945	https://www.ebi.ac.uk/ena/browser/view/SRS013945	700021300	North America	NA	NA	NA	NA	NA	NA
HMP2012	PRJNA4847	buccal_mucosa	source	SRS058105	SRS058105	https://www.ebi.ac.uk/ena/browser/view/SRS058105	700021297	North America	NA	NA	NA	NA	NA	NA
HMP2012	PRJNA4847	buccal_mucosa	source	SRS058105	SRS058105	https://www.ebi.ac.uk/ena/browser/view/SRS058105	700021297	North America	NA	NA	NA	NA	NA	NA
Sankaranarayanan2015	PRJNA268964	urban_gut	source	SRS820585	SRR1761677	https://www.ebi.ac.uk/ena/browser/view/SRR1761677	NO02	North America	NA	NA	NA	NA	NA	NA
Sankaranarayanan2015	PRJNA268964	urban_gut	source	SRS820590	SRR1761682	https://www.ebi.ac.uk/ena/browser/view/SRR1761682	NO08	North America	NA	NA	NA	NA	NA	NA
Sankaranarayanan2015	PRJNA268964	urban_gut	source	SRS820596	SRR1761688	https://www.ebi.ac.uk/ena/browser/view/SRR1761688	NO14	North America	NA	NA	NA	NA	NA	NA
Sankaranarayanan2015	PRJNA268964	urban_gut	source	SRS820600	SRR1761692	https://www.ebi.ac.uk/ena/browser/view/SRR1761692	NO18	North America	NA	NA	NA	NA	NA	NA
Sankaranarayanan2015	PRJNA268964	urban_gut	source	SRS820605	SRR1761697	https://www.ebi.ac.uk/ena/browser/view/SRR1761697	NO23	North America	NA	NA	NA	NA	NA	NA
Rampelli2015	PRJNA278393	rural_gut	source	SRS882242	SRR1929408	https://www.ebi.ac.uk/ena/browser/view/SRR1929408	10010	Africa	NA	NA	NA	NA	NA	NA
Rampelli2015	PRJNA278393	rural_gut	source	SRS883019	SRR1930121	https://www.ebi.ac.uk/ena/browser/view/SRR1930121	10014	Africa	NA	NA	NA	NA	NA	NA
Rampelli2015	PRJNA278393	rural_gut	source	SRS883021	SRR1930123	https://www.ebi.ac.uk/ena/browser/view/SRR1930123	10017	Africa	NA	NA	NA	NA	NA	NA
Rampelli2015	PRJNA278393	rural_gut	source	SRS883029	SRR1930141	https://www.ebi.ac.uk/ena/browser/view/SRR1930141	10024	Africa	NA	NA	NA	NA	NA	NA
Rampelli2015	PRJNA278393	rural_gut	source	SRS883034	SRR1930145	https://www.ebi.ac.uk/ena/browser/view/SRR1930145	10003	Africa	NA	NA	NA	NA	NA	NA
ObregonTito2015	PRJNA268964	rural_gut	source	SRS820606	SRR1761698	https://www.ebi.ac.uk/ena/browser/view/SRR1761698	SM01	South America	NA	NA	NA	NA	NA	NA
ObregonTito2015	PRJNA268964	rural_gut	source	SRS820612	SRR1761705	https://www.ebi.ac.uk/ena/browser/view/SRR1761705	SM23	South America	NA	NA	NA	NA	NA	NA
ObregonTito2015	PRJNA268964	rural_gut	source	SRS820618	SRR1761710	https://www.ebi.ac.uk/ena/browser/view/SRR1761710	SM30	South America	NA	NA	NA	NA	NA	NA
ObregonTito2015	PRJNA268964	rural_gut	source	SRS820626	SRR1761718	https://www.ebi.ac.uk/ena/browser/view/SRR1761718	SM41	South America	NA	NA	NA	NA	NA	NA
ObregonTito2015	PRJNA268964	rural_gut	source	SRS820629	SRR1761721	https://www.ebi.ac.uk/ena/browser/view/SRR1761721	SM44	South America	NA	NA	NA	NA	NA	NA
HMP2012	PRJNA48479	urban_gut	source	SRS024549	SRS024549	https://www.ebi.ac.uk/ena/browser/view/SRS024549	700101840	North America	NA	NA	NA	NA	NA	NA
HMP2012	PRJNA48479	urban_gut	source	SRS021948	SRS021948	https://www.ebi.ac.uk/ena/browser/view/SRS021948	700101840	North America	NA	NA	NA	NA	NA	NA
HMP2012	PRJNA48479	urban_gut	source	SRS022071	SRS022071	https://www.ebi.ac.uk/ena/browser/view/SRS022071	700097837	North America	NA	NA	NA	NA	NA	NA
HMP2012	PRJNA48479	urban_gut	source	SRS018427	SRS018427	https://www.ebi.ac.uk/ena/browser/view/SRS018427	700035861	North America	NA	NA	NA	NA	NA	NA
HMP2012	PRJNA48479	urban_gut	source	SRS017191	SRS017191	https://www.ebi.ac.uk/ena/browser/view/SRS017191	700033797	North America	NA	NA	NA	NA	NA	NA
HMP2012	PRJNA4847	saliva	source	SRS015055	SRS015055	https://www.ebi.ac.uk/ena/browser/view/SRS015055	700023710	North America	NA	NA	NA	NA	NA	NA
HMP2012	PRJNA4847	saliva	source	SRS015055	SRS015055	https://www.ebi.ac.uk/ena/browser/view/SRS015055	700023710	North America	NA	NA	NA	NA	NA	NA
HMP2012	PRJNA4847	saliva	source	SRS014468	SRS014468	https://www.ebi.ac.uk/ena/browser/view/SRS014468	700023122	North America	NA	NA	NA	NA	NA	NA
HMP2012	PRJNA4847	saliva	source	SRS014692	SRS014692	https://www.ebi.ac.uk/ena/browser/view/SRS014692	700023346	North America	NA	NA	NA	NA	NA	NA
HMP2012	PRJNA4847	saliva	source	SRS014692	SRS014692	https://www.ebi.ac.uk/ena/browser/view/SRS014692	700023346	North America	NA	NA	NA	NA	NA	NA
HMP2012	PRJNA4847	saliva	source	SRS014468	SRS014468	https://www.ebi.ac.uk/ena/browser/view/SRS014468	700023122	North America	NA	NA	NA	NA	NA	NA
HMP2012	PRJNA4847	saliva	source	SRS019120	SRS019120	https://www.ebi.ac.uk/ena/browser/view/SRS019120	700037591	North America	NA	NA	NA	NA	NA	NA
HMP2012	PRJNA4847	saliva	source	SRS013942	SRS013942	https://www.ebi.ac.uk/ena/browser/view/SRS013942	700021297	North America	NA	NA	NA	NA	NA	NA
HMP2012	PRJNA4847	saliva	source	SRS013942	SRS013942	https://www.ebi.ac.uk/ena/browser/view/SRS013942	700021297	North America	NA	NA	NA	NA	NA	NA
HMP2012	PRJNA4847	saliva	source	SRS019120	SRS019120	https://www.ebi.ac.uk/ena/browser/view/SRS019120	700037591	North America	NA	NA	NA	NA	NA	NA
Slon2017	PRJEB18629	sediment	source	ERS1600725	ERR1883418	https://www.ebi.ac.uk/ena/browser/view/ERR1883418	L5603	Asia	NA	NA	NA	NA	NA	NA
Slon2017	PRJEB18629	sediment	source	ERS1600726	ERR1883419	https://www.ebi.ac.uk/ena/browser/view/ERR1883419	L5604	Asia	NA	NA	NA	NA	NA	NA
Slon2017	PRJEB18629	sediment	source	ERS1600727	ERR1883420	https://www.ebi.ac.uk/ena/browser/view/ERR1883420	L5605	Asia	NA	NA	NA	NA	NA	NA
Slon2017	PRJEB18629	sediment	source	ERS1600728	ERR1883421	https://www.ebi.ac.uk/ena/browser/view/ERR1883421	L5606	Asia	NA	NA	NA	NA	NA	NA
Slon2017	PRJEB18629	sediment	source	ERS1600729	ERR1883422	https://www.ebi.ac.uk/ena/browser/view/ERR1883422	L5607	Asia	NA	NA	NA	NA	NA	NA
Slon2017	PRJEB18629	sediment	source	ERS1600730	ERR1883423	https://www.ebi.ac.uk/ena/browser/view/ERR1883423	L5608	Asia	NA	NA	NA	NA	NA	NA
Slon2017	PRJEB18629	sediment	source	ERS1600731	ERR1883424	https://www.ebi.ac.uk/ena/browser/view/ERR1883424	L5609	Asia	NA	NA	NA	NA	NA	NA
Slon2017	PRJEB18629	sediment	source	ERS1600737	ERR1883430	https://www.ebi.ac.uk/ena/browser/view/ERR1883430	A2423	Asia	NA	NA	NA	NA	NA	NA
Slon2017	PRJEB18629	sediment	source	ERS1600743	ERR1883436	https://www.ebi.ac.uk/ena/browser/view/ERR1883436	A2424	Asia	NA	NA	NA	NA	NA	NA
Slon2017	PRJEB18629	sediment	source	ERS1600745	ERR1883438	https://www.ebi.ac.uk/ena/browser/view/ERR1883438	A2425	Asia	NA	NA	NA	NA	NA	NA
Oh2016	PRJNA46333	skin	source	SRS731428	SRR1631060	https://www.ebi.ac.uk/ena/browser/view/SRR1631060	MET0207	North America	NA	NA	NA	NA	NA	NA
Oh2016	PRJNA46333	skin	source	SRS731428	SRR1631061	https://www.ebi.ac.uk/ena/browser/view/SRR1631061	MET0207	North America	NA	NA	NA	NA	NA	NA
Oh2016	PRJNA46333	skin	source	SRS731428	SRR1631063	https://www.ebi.ac.uk/ena/browser/view/SRR1631063	MET0207	North America	NA	NA	NA	NA	NA	NA
Oh2016	PRJNA46333	skin	source	SRS731428	SRR1631064	https://www.ebi.ac.uk/ena/browser/view/SRR1631064	MET0207	North America	NA	NA	NA	NA	NA	NA
Oh2016	PRJNA46333	skin	source	SRS732096	SRR1633008	https://www.ebi.ac.uk/ena/browser/view/SRR1633008	MET0310	North America	NA	NA	NA	NA	NA	NA
Oh2016	PRJNA46333	skin	source	SRS1307608	SRR3184100	https://www.ebi.ac.uk/ena/browser/view/SRR3184100	MET0487	North America	NA	NA	NA	NA	NA	NA
Oh2016	PRJNA46333	skin	source	SRS1308214	SRR3184876	https://www.ebi.ac.uk/ena/browser/view/SRR3184876	MET0601	North America	NA	NA	NA	NA	NA	NA
Oh2016	PRJNA46333	skin	source	SRS1311503	SRR3189411	https://www.ebi.ac.uk/ena/browser/view/SRR3189411	MET0772	North America	NA	NA	NA	NA	NA	NA
Oh2016	PRJNA46333	skin	source	SRS1311503	SRR3189416	https://www.ebi.ac.uk/ena/browser/view/SRR3189416	MET0772	North America	NA	NA	NA	NA	NA	NA
Oh2016	PRJNA46333	skin	source	SRS1311503	SRR3189418	https://www.ebi.ac.uk/ena/browser/view/SRR3189418	MET0772	North America	NA	NA	NA	NA	NA	NA
Mann2018	PRJNA445215	calculus	NA	SRS3078183, SRS3078182	SRR6877304, SRR6877305	https://www.ebi.ac.uk/ena/browser/view/SRR6877304, https://www.ebi.ac.uk/ena/browser/view/SRR6877305	KT01calc	Ireland	NA	1000	50.5	67.2771	10551307	56.4772
Mann2018	PRJNA445215	calculus	NA	SRS3078176	SRR6877392	https://www.ebi.ac.uk/ena/browser/view/SRR6877392	KT02calc	Ireland	NA	1000	59	62.4154	3912010	48.0072
Mann2018	PRJNA445215	calculus	NA	SRS3078178	SRR6877308	https://www.ebi.ac.uk/ena/browser/view/SRR6877308	KT03calc	Ireland	NA	1000	58	66.2219	3924502	57.5499
Mann2018	PRJNA445215	calculus	NA	SRS3078185	SRR6877303	https://www.ebi.ac.uk/ena/browser/view/SRR6877303	KT04calc	Ireland	NA	1000	54	63.4926	4481687	47.972
Mann2018	PRJNA445215	calculus	NA	SRS3078115	SRR6877372	https://www.ebi.ac.uk/ena/browser/view/SRR6877372	KT05calc	Ireland	NA	1000	59	57.281	4444031	48.7741
Mann2018	PRJNA445215	calculus	NA	SRS3078111	SRR6877376	https://www.ebi.ac.uk/ena/browser/view/SRR6877376	KT06calc	Ireland	NA	1000	53	65.4066	5797460	35.3771
Mann2018	PRJNA445215	calculus	NA	SRS3078113	SRR6877374	https://www.ebi.ac.uk/ena/browser/view/SRR6877374	KT07calc	Ireland	NA	1000	55	64.4414	5211003	49.7378
Mann2018	PRJNA445215	calculus	NA	SRS3078109	SRR6877378	https://www.ebi.ac.uk/ena/browser/view/SRR6877378	KT08calc	Ireland	NA	1000	52	66.4625	4547312	75.8242
Mann2018	PRJNA445215	calculus	NA	SRS3078097	SRR6877390	https://www.ebi.ac.uk/ena/browser/view/SRR6877390	KT09calc	Ireland	NA	1000	53	64.5911	4629787	31.611
Mann2018	PRJNA445215	calculus	NA	SRS3078101	SRR6877386	https://www.ebi.ac.uk/ena/browser/view/SRR6877386	KT10calc	Ireland	NA	1000	55	61.7033	4730813	36.8688
Mann2018	PRJNA445215	calculus	NA	SRS3078105	SRR6877382	https://www.ebi.ac.uk/ena/browser/view/SRR6877382	KT11calc	Ireland	NA	1000	57	58.5853	4386050	51.7933
Mann2018	PRJNA445215	calculus	NA	SRS3078133	SRR6877354	https://www.ebi.ac.uk/ena/browser/view/SRR6877354	KT12calc	Ireland	NA	1000	57	60.6906	3713331	46.913
Mann2018	PRJNA445215	calculus	NA	SRS3078131	SRR6877356	https://www.ebi.ac.uk/ena/browser/view/SRR6877356	KT13calc	Ireland	NA	1000	57	63.8959	4086632	45.5187
Mann2018	PRJNA445215	calculus	NA	SRS3078134	SRR6877352	https://www.ebi.ac.uk/ena/browser/view/SRR6877352	KT14calc	Ireland	NA	1000	58	60.4597	4726895	60.8295
Mann2018	PRJNA445215	calculus	NA	SRS3078120	SRR6877367	https://www.ebi.ac.uk/ena/browser/view/SRR6877367	KT15calc	Ireland	NA	1000	53	62.2664	7471635	42.9709
Mann2018	PRJNA445215	calculus	NA	SRS3078122	SRR6877365	https://www.ebi.ac.uk/ena/browser/view/SRR6877365	KT16calc	Ireland	NA	1000	55	58.8602	3883490	50.412
Mann2018	PRJNA445215	calculus	NA	SRS3078124	SRR6877363	https://www.ebi.ac.uk/ena/browser/view/SRR6877363	KT17calc	Ireland	NA	1000	56	63.302	3585156	45.0482
Mann2018	PRJNA445215	calculus	NA	SRS3078126	SRR6877361	https://www.ebi.ac.uk/ena/browser/view/SRR6877361	KT18calc	Ireland	NA	1000	53	64.0758	5642004	39.4032
Mann2018	PRJNA445215	calculus	NA	SRS3078118	SRR6877369	https://www.ebi.ac.uk/ena/browser/view/SRR6877369	KT19calc	Ireland	NA	1000	53	64.9958	6942425	63.0475
Mann2018	PRJNA445215	calculus	NA	SRS3078148	SRR6877338	https://www.ebi.ac.uk/ena/browser/view/SRR6877338	KT20calc	Ireland	NA	1000	55	63.7831	7268414	46.6692
Mann2018	PRJNA445215	calculus	NA	SRS3078150	SRR6877336	https://www.ebi.ac.uk/ena/browser/view/SRR6877336	KT21calc	Ireland	NA	1000	56	61.9229	3854410	49.1868
Mann2018	PRJNA445215	calculus	NA	SRS3078151	SRR6877334	https://www.ebi.ac.uk/ena/browser/view/SRR6877334	KT22calc	Ireland	NA	1000	55	61.3716	4491856	60.3517
Mann2018	PRJNA445215	calculus	NA	SRS3078155	SRR6877332	https://www.ebi.ac.uk/ena/browser/view/SRR6877332	KT23calc	Ireland	NA	1000	57	62.4505	6612473	53.758
Mann2018	PRJNA445215	calculus	NA	SRS3078156	SRR6877330	https://www.ebi.ac.uk/ena/browser/view/SRR6877330	KT24calc	Ireland	NA	1000	53	63.4269	6365033	42.4764
Mann2018	PRJNA445215	calculus	NA	SRS3078197	SRR6877344	https://www.ebi.ac.uk/ena/browser/view/SRR6877344	KT25calc	Ireland	NA	1000	51	69.1474	5409245	36.9558
Mann2018	PRJNA445215	calculus	NA	SRS3078139	SRR6877348	https://www.ebi.ac.uk/ena/browser/view/SRR6877348	KT26calc	Ireland	NA	1000	52	65.4195	5722351	45.3782
Mann2018	PRJNA445215	calculus	NA	SRS3078093	SRR6877395	https://www.ebi.ac.uk/ena/browser/view/SRR6877395	KT27calc	Ireland	NA	1000	54	67.3911	4121948	43.692
Mann2018	PRJNA445215	calculus	NA	SRS3078091	SRR6877397	https://www.ebi.ac.uk/ena/browser/view/SRR6877397	KT28calc	Ireland	NA	1000	53	65.3806	5157167	35.4706
Mann2018	PRJNA445215	calculus	NA	SRS3078087	SRR6877401	https://www.ebi.ac.uk/ena/browser/view/SRR6877401	KT29calc	Ireland	NA	1000	55	67.6427	6016654	54.9002
Mann2018	PRJNA445215	calculus	NA	SRS3078193	SRR6877294	https://www.ebi.ac.uk/ena/browser/view/SRR6877294	KT30calc	Ireland	NA	1000	55	65.1223	4859268	42.7251
Mann2018	PRJNA445215	calculus	NA	SRS3078158	SRR6877328	https://www.ebi.ac.uk/ena/browser/view/SRR6877328	KT31calc	Ireland	NA	1000	53	67.4733	9278124	53.5069
Mann2018	PRJNA445215	calculus	NA	SRS3078192	SRR6877296	https://www.ebi.ac.uk/ena/browser/view/SRR6877296	KT32calc	Ireland	NA	1000	54	65.332	5339798	51.799
Mann2018	PRJNA445215	calculus	NA	SRS3078170	SRR6877316	https://www.ebi.ac.uk/ena/browser/view/SRR6877316	KT33calc	Ireland	NA	1000	55	66.2252	6607847	50.8404
Mann2018	PRJNA445215	calculus	NA	SRS3078167	SRR6877318	https://www.ebi.ac.uk/ena/browser/view/SRR6877318	KT34calc	Ireland	NA	1000	57	64.8007	5848418	47.8171
Mann2018	PRJNA445215	calculus	NA	SRS3078165	SRR6877320	https://www.ebi.ac.uk/ena/browser/view/SRR6877320	KT35calc	Ireland	NA	1000	55	66.1779	4262128	43.9633
Mann2018	PRJNA445215	calculus	NA	SRS3078163	SRR6877322	https://www.ebi.ac.uk/ena/browser/view/SRR6877322	KT36calc	Ireland	NA	1000	54	65.2261	5369817	37.7407
Velsko2018	PRJEB30331	calculus	NA	ERS2985742	ERR3003613	https://www.ebi.ac.uk/ena/browser/view/ERR3003613	CS01	United Kingdom	NA	250	48	79.7547	9268520	54.5979
Velsko2018	PRJEB30331	calculus	NA	ERS2985743	ERR3003614	https://www.ebi.ac.uk/ena/browser/view/ERR3003614	CS02	United Kingdom	NA	250	43	85.2762	12699450	42.5845
Velsko2018	PRJEB30331	calculus	NA	ERS2985744	ERR3003615	https://www.ebi.ac.uk/ena/browser/view/ERR3003615	CS03	United Kingdom	NA	250	41	86.6602	11667718	36.9172
Velsko2018	PRJEB30331	calculus	NA	ERS2985745	ERR3003616	https://www.ebi.ac.uk/ena/browser/view/ERR3003616	CS04	United Kingdom	NA	250	48	105.803	9982091	52.0474
Velsko2018	PRJEB30331	calculus	NA	ERS2985746	ERR3003617	https://www.ebi.ac.uk/ena/browser/view/ERR3003617	CS07	United Kingdom	NA	250	50	81.8179	9375837	50.9967
Velsko2018	PRJEB30331	calculus	NA	ERS2985747	ERR3003618	https://www.ebi.ac.uk/ena/browser/view/ERR3003618	CS08	United Kingdom	NA	250	50	77.6393	8676714	62.3184
Velsko2018	PRJEB30331	calculus	NA	ERS2985748	ERR3003619	https://www.ebi.ac.uk/ena/browser/view/ERR3003619	CS09	United Kingdom	NA	250	46	83.924	13898022	44.5526
Velsko2018	PRJEB30331	calculus	NA	ERS2985749	ERR3003620	https://www.ebi.ac.uk/ena/browser/view/ERR3003620	CS10	United Kingdom	NA	250	47	91.6189	16884003	66.7853
Velsko2018	PRJEB30331	calculus	NA	ERS2985750	ERR3003621	https://www.ebi.ac.uk/ena/browser/view/ERR3003621	CS11	United Kingdom	NA	250	48	93.0548	18065421	51.6649
Velsko2018	PRJEB30331	calculus	NA	ERS2985751	ERR3003622	https://www.ebi.ac.uk/ena/browser/view/ERR3003622	CS12	United Kingdom	NA	250	43	91.1704	6491099	50.821
Velsko2018	PRJEB30331	calculus	NA	ERS2985752	ERR3003623	https://www.ebi.ac.uk/ena/browser/view/ERR3003623	CS13	United Kingdom	NA	250	47	87.0252	13823332	69.7368
Velsko2018	PRJEB30331	calculus	NA	ERS2985753	ERR3003624	https://www.ebi.ac.uk/ena/browser/view/ERR3003624	CS14	United Kingdom	NA	250	46	72.0985	1583366	60.3492
Velsko2018	PRJEB30331	calculus	NA	ERS2985754	ERR3003625	https://www.ebi.ac.uk/ena/browser/view/ERR3003625	CS15	United Kingdom	NA	250	48	89.7972	12467154	61.9567
Velsko2018	PRJEB30331	calculus	NA	ERS2985755	ERR3003626	https://www.ebi.ac.uk/ena/browser/view/ERR3003626	CS16	United Kingdom	NA	250	48	101.585	10318933	71.3953
Velsko2018	PRJEB30331	calculus	NA	ERS2985756	ERR3003627	https://www.ebi.ac.uk/ena/browser/view/ERR3003627	CS17	United Kingdom	NA	250	48	103.874	12973777	45.2452
Velsko2018	PRJEB30331	calculus	NA	ERS2985757	ERR3003628	https://www.ebi.ac.uk/ena/browser/view/ERR3003628	CS18	United Kingdom	NA	250	41	82.2087	5467020	76.6011
Velsko2018	PRJEB30331	calculus	NA	ERS2985758	ERR3003629	https://www.ebi.ac.uk/ena/browser/view/ERR3003629	CS19	United Kingdom	NA	250	46	98.3757	6656087	69.624
Velsko2018	PRJEB30331	calculus	NA	ERS2985759	ERR3003630	https://www.ebi.ac.uk/ena/browser/view/ERR3003630	CS20	United Kingdom	NA	250	42	92.9206	17870393	49.5018
Velsko2018	PRJEB30331	calculus	NA	ERS2985760	ERR3003631	https://www.ebi.ac.uk/ena/browser/view/ERR3003631	CS21	United Kingdom	NA	250	48	97.3051	15796513	40.5178
Velsko2018	PRJEB30331	calculus	NA	ERS2985761	ERR3003632	https://www.ebi.ac.uk/ena/browser/view/ERR3003632	CS22	United Kingdom	NA	250	45	94.2016	16716651	60.1632
Velsko2018	PRJEB30331	calculus	NA	ERS2985762	ERR3003633	https://www.ebi.ac.uk/ena/browser/view/ERR3003633	CS23	United Kingdom	NA	250	46	63.8199	21821929	60.8392
Velsko2018	PRJEB30331	calculus	NA	ERS2985763	ERR3003634	https://www.ebi.ac.uk/ena/browser/view/ERR3003634	CS24	United Kingdom	NA	250	45	65.9655	6678987	52.6044
Velsko2018	PRJEB30331	calculus	NA	ERS2985764	ERR3003635	https://www.ebi.ac.uk/ena/browser/view/ERR3003635	CS26	United Kingdom	NA	250	48	91.1106	4735440	38.5008
Velsko2018	PRJEB30331	calculus	NA	ERS2985765	ERR3003636	https://www.ebi.ac.uk/ena/browser/view/ERR3003636	CS27	United Kingdom	NA	250	48	83.947	504562	51.8963
Velsko2018	PRJEB30331	calculus	NA	ERS2985766	ERR3003637	https://www.ebi.ac.uk/ena/browser/view/ERR3003637	CS28	United Kingdom	NA	250	42	83.3428	12436242	27.9286
Velsko2018	PRJEB30331	calculus	NA	ERS2985767	ERR3003638	https://www.ebi.ac.uk/ena/browser/view/ERR3003638	CS29	United Kingdom	NA	250	41	113.336	20570118	74.1884
Velsko2018	PRJEB30331	calculus	NA	ERS2985768	ERR3003639	https://www.ebi.ac.uk/ena/browser/view/ERR3003639	CS30	United Kingdom	NA	250	51	79.4913	5310403	54.8002
Velsko2018	PRJEB30331	calculus	NA	ERS2985769	ERR3003640	https://www.ebi.ac.uk/ena/browser/view/ERR3003640	CS31	United Kingdom	NA	250	41	89.4363	21411500	51.5713
Velsko2018	PRJEB30331	calculus	NA	ERS2985770	ERR3003641	https://www.ebi.ac.uk/ena/browser/view/ERR3003641	CS32	United Kingdom	NA	250	42	89.596	28191823	46.6549
Velsko2018	PRJEB30331	calculus	NA	ERS2985771	ERR3003642	https://www.ebi.ac.uk/ena/browser/view/ERR3003642	CS33	United Kingdom	NA	250	49	72.8733	11034508	50.0172
Velsko2018	PRJEB30331	calculus	NA	ERS2985772	ERR3003643	https://www.ebi.ac.uk/ena/browser/view/ERR3003643	CS34	United Kingdom	NA	250	50	73.939	8806330	67.5823
Velsko2018	PRJEB30331	calculus	NA	ERS2985773	ERR3003644	https://www.ebi.ac.uk/ena/browser/view/ERR3003644	CS35	United Kingdom	NA	250	46	88.5831	27626722	39.9331
Velsko2018	PRJEB30331	calculus	NA	ERS2985774	ERR3003645	https://www.ebi.ac.uk/ena/browser/view/ERR3003645	CS36	United Kingdom	NA	250	47	68.4668	7114853	42.5134
Velsko2018	PRJEB30331	calculus	NA	ERS2985775	ERR3003646	https://www.ebi.ac.uk/ena/browser/view/ERR3003646	CS37	United Kingdom	NA	250	39	93.1728	22322368	34.3657
Velsko2018	PRJEB30331	calculus	NA	ERS2985776	ERR3003647	https://www.ebi.ac.uk/ena/browser/view/ERR3003647	CS38	United Kingdom	NA	250	46	87.0273	14218191	35.0409
Velsko2018	PRJEB30331	calculus	NA	ERS2985777	ERR3003648	https://www.ebi.ac.uk/ena/browser/view/ERR3003648	CS39	United Kingdom	NA	250	41	85.3401	9276113	48.2376
Velsko2018	PRJEB30331	calculus	NA	ERS2985778	ERR3003649	https://www.ebi.ac.uk/ena/browser/view/ERR3003649	CS40	United Kingdom	NA	250	49	65.6258	4768356	54.1441
Velsko2018	PRJEB30331	calculus	NA	ERS2985779	ERR3003650	https://www.ebi.ac.uk/ena/browser/view/ERR3003650	CS42	United Kingdom	NA	250	43	75.3695	5411508	59.3023
Velsko2018	PRJEB30331	calculus	NA	ERS2985780	ERR3003651	https://www.ebi.ac.uk/ena/browser/view/ERR3003651	CS43	United Kingdom	NA	250	41	78.4469	8625418	38.8775
Velsko2018	PRJEB30331	calculus	NA	ERS2985781	ERR3003652	https://www.ebi.ac.uk/ena/browser/view/ERR3003652	CS44	United Kingdom	NA	250	48	91.2521	9373352	48.3014
Velsko2018	PRJEB30331	calculus	NA	ERS2985782	ERR3003653	https://www.ebi.ac.uk/ena/browser/view/ERR3003653	CS45	United Kingdom	NA	250	49	77.3454	4310740	69.9109
Velsko2018	PRJEB30331	calculus	NA	ERS2985783	ERR3003654	https://www.ebi.ac.uk/ena/browser/view/ERR3003654	CS46	United Kingdom	NA	250	45	92.526	9558464	53.4605
Velsko2018	PRJEB30331	calculus	NA	ERS2985784	ERR3003655	https://www.ebi.ac.uk/ena/browser/view/ERR3003655	CS47	United Kingdom	NA	250	47	88.9215	30007572	44.2471
Velsko2018	PRJEB30331	calculus	NA	ERS2985785	ERR3003656	https://www.ebi.ac.uk/ena/browser/view/ERR3003656	CS48	United Kingdom	NA	250	46	87.0454	531961	43.5691
Velsko2022	PRJEB52394	calculus	NA	ERS11702721	ERR9612721;ERR9612722	https://www.ebi.ac.uk/ena/browser/view/ERR9612721;https://www.ebi.ac.uk/ena/browser/view/ERR9612722	CMB001.A0101	Spain	NA	250	55	66.451	6616191	43.8821
Velsko2022	PRJEB52394	calculus	NA	ERS11702722	ERR9612723;ERR9612724	https://www.ebi.ac.uk/ena/browser/view/ERR9612723;https://www.ebi.ac.uk/ena/browser/view/ERR9612724	CMB002.A0101	Spain	NA	250	53	66.8395	7977934	45.3647
Velsko2022	PRJEB52394	calculus	NA	ERS11702723	ERR9612725;ERR9612726	https://www.ebi.ac.uk/ena/browser/view/ERR9612725;https://www.ebi.ac.uk/ena/browser/view/ERR9612726	CMB003.A0101	Spain	NA	250	55.875	69.7843	8162482	44.1665
Velsko2022	PRJEB52394	calculus	NA	ERS11702724	ERR9612727;ERR9612728	https://www.ebi.ac.uk/ena/browser/view/ERR9612727;https://www.ebi.ac.uk/ena/browser/view/ERR9612728	CMB004.A0101	Spain	NA	250	53	70.5449	7238009	36.6795
Velsko2022	PRJEB52394	calculus	NA	ERS11702725	ERR9612729;ERR9612730	https://www.ebi.ac.uk/ena/browser/view/ERR9612729;https://www.ebi.ac.uk/ena/browser/view/ERR9612730	CMB005.A0101	Spain	NA	250	56.25	71.7113	7565070	53.6828
Velsko2022	PRJEB52394	calculus	NA	ERS11702726	ERR9612731;ERR9612732	https://www.ebi.ac.uk/ena/browser/view/ERR9612731;https://www.ebi.ac.uk/ena/browser/view/ERR9612732	CMB006.A0101	Spain	NA	250	53	69.282	8128425	50.1121
Velsko2022	PRJEB52394	calculus	NA	ERS11702727	ERR9612733;ERR9612734	https://www.ebi.ac.uk/ena/browser/view/ERR9612733;https://www.ebi.ac.uk/ena/browser/view/ERR9612734	CMB007.A0101	Spain	NA	250	55	71.2618	6860205	39.9179
Velsko2022	PRJEB52394	calculus	NA	ERS11702728	ERR9612735;ERR9612736	https://www.ebi.ac.uk/ena/browser/view/ERR9612735;https://www.ebi.ac.uk/ena/browser/view/ERR9612736	CMB008.A0101	Spain	NA	250	54	69.4416	7797730	36.8652
Velsko2022	PRJEB52394	calculus	NA	ERS11702739	ERR9612747;ERR9612748	https://www.ebi.ac.uk/ena/browser/view/ERR9612747;https://www.ebi.ac.uk/ena/browser/view/ERR9612748	MID022.A0101	The Netherlands	NA	250	51.875	66.6738	10961097	48.1447
Velsko2022	PRJEB52394	calculus	NA	ERS11702740	ERR9612749;ERR9612750	https://www.ebi.ac.uk/ena/browser/view/ERR9612749;https://www.ebi.ac.uk/ena/browser/view/ERR9612750	MID023.A0101	The Netherlands	NA	250	49	70.0876	8126023	68.814
Velsko2022	PRJEB52394	calculus	NA	ERS11702741	ERR9612751;ERR9612752	https://www.ebi.ac.uk/ena/browser/view/ERR9612751;https://www.ebi.ac.uk/ena/browser/view/ERR9612752	MID024.A0101	The Netherlands	NA	250	49.5	69.4961	9712662	36.335
Velsko2022	PRJEB52394	calculus	NA	ERS11702742	ERR9612753;ERR9612754	https://www.ebi.ac.uk/ena/browser/view/ERR9612753;https://www.ebi.ac.uk/ena/browser/view/ERR9612754	MID025.A0101	The Netherlands	NA	250	47	70.486	9432146	36.7528
Velsko2022	PRJEB52394	calculus	NA	ERS11702743	ERR9612755;ERR9612756	https://www.ebi.ac.uk/ena/browser/view/ERR9612755;https://www.ebi.ac.uk/ena/browser/view/ERR9612756	MID026.A0101	The Netherlands	NA	250	52	72.4422	7377331	61.5645
Velsko2022	PRJEB52394	calculus	NA	ERS11702744	ERR9612757;ERR9612758	https://www.ebi.ac.uk/ena/browser/view/ERR9612757;https://www.ebi.ac.uk/ena/browser/view/ERR9612758	MID027.A0101	The Netherlands	NA	250	49.25	68.9868	6707996	67.8687
Velsko2022	PRJEB52394	calculus	NA	ERS11702745	ERR9612759;ERR9612760	https://www.ebi.ac.uk/ena/browser/view/ERR9612759;https://www.ebi.ac.uk/ena/browser/view/ERR9612760	MID028.A0101	The Netherlands	NA	250	48	71.0105	6240879	52.4189
Velsko2022	PRJEB52394	calculus	NA	ERS11702746	ERR9612761;ERR9612762	https://www.ebi.ac.uk/ena/browser/view/ERR9612761;https://www.ebi.ac.uk/ena/browser/view/ERR9612762	MID029.A0101	The Netherlands	NA	250	47	73.2172	7469770	57.1808
Velsko2022	PRJEB52394	calculus	NA	ERS11702747	ERR9612763;ERR9612764	https://www.ebi.ac.uk/ena/browser/view/ERR9612763;https://www.ebi.ac.uk/ena/browser/view/ERR9612764	MID030.A0101	The Netherlands	NA	250	46.625	72.4077	10092909	34.0859
Velsko2022	PRJEB52394	calculus	NA	ERS11702748	ERR9612765;ERR9612766	https://www.ebi.ac.uk/ena/browser/view/ERR9612765;https://www.ebi.ac.uk/ena/browser/view/ERR9612766	MID031.A0101	The Netherlands	NA	250	48	72.1774	6147813	36.8648
Velsko2022	PRJEB52394	calculus	NA	ERS11702749	ERR9612767;ERR9612768	https://www.ebi.ac.uk/ena/browser/view/ERR9612767;https://www.ebi.ac.uk/ena/browser/view/ERR9612768	MID032.A0101	The Netherlands	NA	250	46	70.5749	10563713	41.9957
Velsko2022	PRJEB52394	calculus	NA	ERS11702750	ERR9612769;ERR9612770	https://www.ebi.ac.uk/ena/browser/view/ERR9612769;https://www.ebi.ac.uk/ena/browser/view/ERR9612770	MID033.A0101	The Netherlands	NA	250	46	70.3663	7400077	38.9925
Velsko2022	PRJEB52394	calculus	NA	ERS11702751	ERR9612771;ERR9612772	https://www.ebi.ac.uk/ena/browser/view/ERR9612771;https://www.ebi.ac.uk/ena/browser/view/ERR9612772	MID034.A0101	The Netherlands	NA	250	41	68.8193	10691292	43.2172
Velsko2022	PRJEB52394	calculus	NA	ERS11702752	ERR9612773;ERR9612774	https://www.ebi.ac.uk/ena/browser/view/ERR9612773;https://www.ebi.ac.uk/ena/browser/view/ERR9612774	MID035.A0101	The Netherlands	NA	250	49	67.3206	6901937	49.5672
Velsko2022	PRJEB52394	calculus	NA	ERS11702753	ERR9612775;ERR9612776	https://www.ebi.ac.uk/ena/browser/view/ERR9612775;https://www.ebi.ac.uk/ena/browser/view/ERR9612776	MID036.A0101	The Netherlands	NA	250	48	67.249	9016778	64.7104
Velsko2022	PRJEB52394	calculus	NA	ERS11702754	ERR9612777;ERR9612778	https://www.ebi.ac.uk/ena/browser/view/ERR9612777;https://www.ebi.ac.uk/ena/browser/view/ERR9612778	MID037.A0101	The Netherlands	NA	250	48	71.6753	10713075	55.4966
Velsko2022	PRJEB52394	calculus	NA	ERS11702755	ERR9612779;ERR9612780	https://www.ebi.ac.uk/ena/browser/view/ERR9612779;https://www.ebi.ac.uk/ena/browser/view/ERR9612780	MID038.A0101	The Netherlands	NA	250	50	65.172	7530029	58.6912
Velsko2022	PRJEB52394	calculus	NA	ERS11702756	ERR9612781;ERR9612782	https://www.ebi.ac.uk/ena/browser/view/ERR9612781;https://www.ebi.ac.uk/ena/browser/view/ERR9612782	MID039.A0101	The Netherlands	NA	250	49	68.9869	6925753	56.689
Velsko2022	PRJEB52394	calculus	NA	ERS11702757	ERR9612783;ERR9612784	https://www.ebi.ac.uk/ena/browser/view/ERR9612783;https://www.ebi.ac.uk/ena/browser/view/ERR9612784	MID040.A0101	The Netherlands	NA	250	48	66.9516	9049931	44.5174
Velsko2022	PRJEB52394	calculus	NA	ERS11702758	ERR9612785;ERR9612786	https://www.ebi.ac.uk/ena/browser/view/ERR9612785;https://www.ebi.ac.uk/ena/browser/view/ERR9612786	MID041.A0101	The Netherlands	NA	250	46.125	67.2533	9271100	48.1726
Velsko2022	PRJEB52394	calculus	NA	ERS11702759	ERR9612787;ERR9612788	https://www.ebi.ac.uk/ena/browser/view/ERR9612787;https://www.ebi.ac.uk/ena/browser/view/ERR9612788	MID042.A0101	The Netherlands	NA	250	49	66.8531	8051659	68.1403
Velsko2022	PRJEB52394	calculus	NA	ERS11702760	ERR9612789;ERR9612790	https://www.ebi.ac.uk/ena/browser/view/ERR9612789;https://www.ebi.ac.uk/ena/browser/view/ERR9612790	MID043.A0101	The Netherlands	NA	250	48	68.7425	7564871	63.3534
Velsko2022	PRJEB52394	calculus	NA	ERS11702761	ERR9612791;ERR9612792	https://www.ebi.ac.uk/ena/browser/view/ERR9612791;https://www.ebi.ac.uk/ena/browser/view/ERR9612792	MID044.A0101	The Netherlands	NA	250	49	69.1378	8501642	54.373
Velsko2022	PRJEB52394	calculus	NA	ERS11702762	ERR9612793;ERR9612794	https://www.ebi.ac.uk/ena/browser/view/ERR9612793;https://www.ebi.ac.uk/ena/browser/view/ERR9612794	MID045.A0101	The Netherlands	NA	250	47.5	64.5534	10088122	53.6378
Velsko2022	PRJEB52394	calculus	NA	ERS11702763	ERR9612795;ERR9612796	https://www.ebi.ac.uk/ena/browser/view/ERR9612795;https://www.ebi.ac.uk/ena/browser/view/ERR9612796	MID046.A0101	The Netherlands	NA	250	43.5	66.4521	7546682	43.6468
Velsko2022	PRJEB52394	calculus	NA	ERS11702764	ERR9612797;ERR9612798	https://www.ebi.ac.uk/ena/browser/view/ERR9612797;https://www.ebi.ac.uk/ena/browser/view/ERR9612798	MID047.A0101	The Netherlands	NA	250	51	68.773	6976439	52.1202
Velsko2022	PRJEB52394	calculus	NA	ERS11702765	ERR9612799;ERR9612800	https://www.ebi.ac.uk/ena/browser/view/ERR9612799;https://www.ebi.ac.uk/ena/browser/view/ERR9612800	MID048.A0101	The Netherlands	NA	250	50	63.684	7977182	59.4996
Velsko2022	PRJEB52394	calculus	NA	ERS11702766	ERR9612801;ERR9612802	https://www.ebi.ac.uk/ena/browser/view/ERR9612801;https://www.ebi.ac.uk/ena/browser/view/ERR9612802	MID049.A0101	The Netherlands	NA	250	46	73.0473	10118419	54.9612
Velsko2022	PRJEB52394	calculus	NA	ERS11702767	ERR9612803;ERR9612804	https://www.ebi.ac.uk/ena/browser/view/ERR9612803;https://www.ebi.ac.uk/ena/browser/view/ERR9612804	MID050.A0101	The Netherlands	NA	250	46	70.1928	12611783	45.8247
Velsko2022	PRJEB52394	calculus	NA	ERS11702768	ERR9612805;ERR9612806	https://www.ebi.ac.uk/ena/browser/view/ERR9612805;https://www.ebi.ac.uk/ena/browser/view/ERR9612806	MID051.A0101	The Netherlands	NA	250	48	69.382	8507998	48.1806
Velsko2022	PRJEB52394	calculus	NA	ERS11702769	ERR9612807;ERR9612808	https://www.ebi.ac.uk/ena/browser/view/ERR9612807;https://www.ebi.ac.uk/ena/browser/view/ERR9612808	MID052.A0101	The Netherlands	NA	250	47.75	64.3244	9836791	43.7742
Velsko2022	PRJEB52394	calculus	NA	ERS11702770	ERR9612809;ERR9612810	https://www.ebi.ac.uk/ena/browser/view/ERR9612809;https://www.ebi.ac.uk/ena/browser/view/ERR9612810	MID053.A0101	The Netherlands	NA	250	44	63.2767	10673747	45.3837
Velsko2022	PRJEB52394	calculus	NA	ERS11702771	ERR9612811;ERR9612812	https://www.ebi.ac.uk/ena/browser/view/ERR9612811;https://www.ebi.ac.uk/ena/browser/view/ERR9612812	MID054.A0101	The Netherlands	NA	250	48	72.8154	13143439	31.4146
Velsko2022	PRJEB52394	calculus	NA	ERS11702772	ERR9612813;ERR9612814	https://www.ebi.ac.uk/ena/browser/view/ERR9612813;https://www.ebi.ac.uk/ena/browser/view/ERR9612814	MID055.A0101	The Netherlands	NA	250	52	66.7773	11699354	50.1277
Velsko2022	PRJEB52394	calculus	NA	ERS11702773	ERR9612815;ERR9612816	https://www.ebi.ac.uk/ena/browser/view/ERR9612815;https://www.ebi.ac.uk/ena/browser/view/ERR9612816	MID056.A0101	The Netherlands	NA	250	57	68.8468	11369104	50.0149
Velsko2022	PRJEB52394	calculus	NA	ERS11702774	ERR9612817;ERR9612818	https://www.ebi.ac.uk/ena/browser/view/ERR9612817;https://www.ebi.ac.uk/ena/browser/view/ERR9612818	MID057.A0101	The Netherlands	NA	250	52	70.4321	13255393	48.2283
Velsko2022	PRJEB52394	calculus	NA	ERS11702775	ERR9612819;ERR9612820	https://www.ebi.ac.uk/ena/browser/view/ERR9612819;https://www.ebi.ac.uk/ena/browser/view/ERR9612820	MID058.A0101	The Netherlands	NA	250	46.25	68.0471	9321312	43.9327
Velsko2022	PRJEB52394	calculus	NA	ERS11702776	ERR9612821;ERR9612822	https://www.ebi.ac.uk/ena/browser/view/ERR9612821;https://www.ebi.ac.uk/ena/browser/view/ERR9612822	MID059.A0101	The Netherlands	NA	250	50	68.3434	12916098	44.0879
Velsko2022	PRJEB52394	calculus	NA	ERS11702777	ERR9612823;ERR9612824	https://www.ebi.ac.uk/ena/browser/view/ERR9612823;https://www.ebi.ac.uk/ena/browser/view/ERR9612824	MID060.A0101	The Netherlands	NA	250	47	69.4354	8171327	49.4427
Velsko2022	PRJEB52394	calculus	NA	ERS11702778	ERR9612825;ERR9612826	https://www.ebi.ac.uk/ena/browser/view/ERR9612825;https://www.ebi.ac.uk/ena/browser/view/ERR9612826	MID061.A0101	The Netherlands	NA	250	53	73.6838	11011131	80.1554
Velsko2022	PRJEB52394	calculus	NA	ERS11702779	ERR9612827;ERR9612828	https://www.ebi.ac.uk/ena/browser/view/ERR9612827;https://www.ebi.ac.uk/ena/browser/view/ERR9612828	MID062.A0101	The Netherlands	NA	250	50	67.8086	7920045	48.6758
Velsko2022	PRJEB52394	calculus	NA	ERS11702780	ERR9612829;ERR9612830	https://www.ebi.ac.uk/ena/browser/view/ERR9612829;https://www.ebi.ac.uk/ena/browser/view/ERR9612830	MID063.A0101	The Netherlands	NA	250	46.875	68.0861	9555518	33.9959
Velsko2022	PRJEB52394	calculus	NA	ERS11702781	ERR9612831;ERR9612832	https://www.ebi.ac.uk/ena/browser/view/ERR9612831;https://www.ebi.ac.uk/ena/browser/view/ERR9612832	MID064.A0101	The Netherlands	NA	250	45	67.0977	9839591	49.3854
Velsko2022	PRJEB52394	calculus	NA	ERS11702782	ERR9612833;ERR9612834	https://www.ebi.ac.uk/ena/browser/view/ERR9612833;https://www.ebi.ac.uk/ena/browser/view/ERR9612834	MID065.A0101	The Netherlands	NA	250	46	67.563	10104927	69.0838
Velsko2022	PRJEB52394	calculus	NA	ERS11702783	ERR9612835;ERR9612836	https://www.ebi.ac.uk/ena/browser/view/ERR9612835;https://www.ebi.ac.uk/ena/browser/view/ERR9612836	MID066.A0101	The Netherlands	NA	250	52	67.3427	9168993	51.9034
Velsko2022	PRJEB52394	calculus	NA	ERS11702784	ERR9612837;ERR9612838	https://www.ebi.ac.uk/ena/browser/view/ERR9612837;https://www.ebi.ac.uk/ena/browser/view/ERR9612838	MID067.A0101	The Netherlands	NA	250	49	65.8875	9428582	47.5535
Velsko2022	PRJEB52394	calculus	NA	ERS11702785	ERR9612839;ERR9612840	https://www.ebi.ac.uk/ena/browser/view/ERR9612839;https://www.ebi.ac.uk/ena/browser/view/ERR9612840	MID068.A0101	The Netherlands	NA	250	51	66.4947	6858339	54.3035
Velsko2022	PRJEB52394	calculus	NA	ERS11702786	ERR9612841;ERR9612842	https://www.ebi.ac.uk/ena/browser/view/ERR9612841;https://www.ebi.ac.uk/ena/browser/view/ERR9612842	MID068.B0101	The Netherlands	NA	250	43.5	59.2494	5458196	58.4176
Velsko2022	PRJEB52394	calculus	NA	ERS11702787	ERR9612843;ERR9612844	https://www.ebi.ac.uk/ena/browser/view/ERR9612843;https://www.ebi.ac.uk/ena/browser/view/ERR9612844	MID070.A0101	The Netherlands	NA	250	50	66.2798	10085478	52.3179
Velsko2022	PRJEB52394	calculus	NA	ERS11702788	ERR9612845;ERR9612846	https://www.ebi.ac.uk/ena/browser/view/ERR9612845;https://www.ebi.ac.uk/ena/browser/view/ERR9612846	MID071.A0101	The Netherlands	NA	250	52	66.0089	10121730	62.8081
Velsko2022	PRJEB52394	calculus	NA	ERS11702789	ERR9612847;ERR9612848	https://www.ebi.ac.uk/ena/browser/view/ERR9612847;https://www.ebi.ac.uk/ena/browser/view/ERR9612848	MID072.A0101	The Netherlands	NA	250	48	69.5756	10489847	44.5425
Velsko2022	PRJEB52394	calculus	NA	ERS11702790	ERR9612849;ERR9612850	https://www.ebi.ac.uk/ena/browser/view/ERR9612849;https://www.ebi.ac.uk/ena/browser/view/ERR9612850	MID073.A0101	The Netherlands	NA	250	51	68.9243	11991256	51.4219
Velsko2022	PRJEB52394	calculus	NA	ERS11702791	ERR9612851;ERR9612852	https://www.ebi.ac.uk/ena/browser/view/ERR9612851;https://www.ebi.ac.uk/ena/browser/view/ERR9612852	MID074.A0101	The Netherlands	NA	250	53.5	67.565	3908395	51.3351
Velsko2022	PRJEB52394	calculus	NA	ERS11702792	ERR9612853;ERR9612854	https://www.ebi.ac.uk/ena/browser/view/ERR9612853;https://www.ebi.ac.uk/ena/browser/view/ERR9612854	MID075.A0101	The Netherlands	NA	250	47	65.4126	4690521	30.1411
Velsko2022	PRJEB52394	calculus	NA	ERS11702793	ERR9612855;ERR9612856	https://www.ebi.ac.uk/ena/browser/view/ERR9612855;https://www.ebi.ac.uk/ena/browser/view/ERR9612856	MID076.A0101	The Netherlands	NA	250	48	65.7865	8277321	36.4706
Velsko2022	PRJEB52394	calculus	NA	ERS11702794	ERR9612857;ERR9612858	https://www.ebi.ac.uk/ena/browser/view/ERR9612857;https://www.ebi.ac.uk/ena/browser/view/ERR9612858	MID077.A0101	The Netherlands	NA	250	53	67.1257	12339844	60.5977
Velsko2022	PRJEB52394	calculus	NA	ERS11702795	ERR9612859;ERR9612860	https://www.ebi.ac.uk/ena/browser/view/ERR9612859;https://www.ebi.ac.uk/ena/browser/view/ERR9612860	MID078.A0101	The Netherlands	NA	250	50.875	70.9805	7581165	56.5022
Velsko2022	PRJEB52394	calculus	NA	ERS11702796	ERR9612861;ERR9612862	https://www.ebi.ac.uk/ena/browser/view/ERR9612861;https://www.ebi.ac.uk/ena/browser/view/ERR9612862	MID079.A0101	The Netherlands	NA	250	46	72.1757	9906887	71.7671
Velsko2022	PRJEB52394	calculus	NA	ERS11702797	ERR9612863;ERR9612864	https://www.ebi.ac.uk/ena/browser/view/ERR9612863;https://www.ebi.ac.uk/ena/browser/view/ERR9612864	MID080.A0101	The Netherlands	NA	250	50	70.2172	4219082	69.3745
Velsko2022	PRJEB52394	calculus	NA	ERS11702798	ERR9612865;ERR9612866	https://www.ebi.ac.uk/ena/browser/view/ERR9612865;https://www.ebi.ac.uk/ena/browser/view/ERR9612866	MID081.A0101	The Netherlands	NA	250	51.875	66.5063	9967475	45.3065
Velsko2022	PRJEB52394	calculus	NA	ERS11702799	ERR9612867;ERR9612868	https://www.ebi.ac.uk/ena/browser/view/ERR9612867;https://www.ebi.ac.uk/ena/browser/view/ERR9612868	MID082.A0101	The Netherlands	NA	250	48	65.4531	11178347	39.8937
Velsko2022	PRJEB52394	calculus	NA	ERS11702800	ERR9612869;ERR9612870	https://www.ebi.ac.uk/ena/browser/view/ERR9612869;https://www.ebi.ac.uk/ena/browser/view/ERR9612870	MID083.A0101	The Netherlands	NA	250	50	66.3557	10166589	57.0504
Velsko2022	PRJEB52394	calculus	NA	ERS11702801	ERR9612871;ERR9612872	https://www.ebi.ac.uk/ena/browser/view/ERR9612871;https://www.ebi.ac.uk/ena/browser/view/ERR9612872	MID084.A0101	The Netherlands	NA	250	52	68.5118	13165272	47.0251
Velsko2022	PRJEB52394	calculus	NA	ERS11702802	ERR9612873;ERR9612874	https://www.ebi.ac.uk/ena/browser/view/ERR9612873;https://www.ebi.ac.uk/ena/browser/view/ERR9612874	MID085.A0101	The Netherlands	NA	250	52	66.4104	13767562	52.9366
Velsko2022	PRJEB52394	calculus	NA	ERS11702803	ERR9612875;ERR9612876	https://www.ebi.ac.uk/ena/browser/view/ERR9612875;https://www.ebi.ac.uk/ena/browser/view/ERR9612876	MID086.A0101	The Netherlands	NA	250	52.25	69.8068	4109259	50.769
Velsko2022	PRJEB52394	calculus	NA	ERS11702804	ERR9612877;ERR9612878	https://www.ebi.ac.uk/ena/browser/view/ERR9612877;https://www.ebi.ac.uk/ena/browser/view/ERR9612878	MID087.A0101	The Netherlands	NA	250	50.875	69.7317	8260679	66.3698
Velsko2022	PRJEB52394	calculus	NA	ERS11702805	ERR9612879;ERR9612880	https://www.ebi.ac.uk/ena/browser/view/ERR9612879;https://www.ebi.ac.uk/ena/browser/view/ERR9612880	MID088.A0101	The Netherlands	NA	250	48	70.8646	12015604	46.7739
Velsko2022	PRJEB52394	calculus	NA	ERS11702806	ERR9612881;ERR9612882	https://www.ebi.ac.uk/ena/browser/view/ERR9612881;https://www.ebi.ac.uk/ena/browser/view/ERR9612882	MID089.A0101	The Netherlands	NA	250	49.5	65.8415	9312964	47.8736
Velsko2022	PRJEB52394	calculus	NA	ERS11702807	ERR9612883;ERR9612884	https://www.ebi.ac.uk/ena/browser/view/ERR9612883;https://www.ebi.ac.uk/ena/browser/view/ERR9612884	MID090.A0101	The Netherlands	NA	250	52	70.393	4033864	73.9075
Velsko2022	PRJEB52394	calculus	NA	ERS11702808	ERR9612885;ERR9612886	https://www.ebi.ac.uk/ena/browser/view/ERR9612885;https://www.ebi.ac.uk/ena/browser/view/ERR9612886	MID091.A0101	The Netherlands	NA	250	46.875	64.2846	13657965	52.9525
Velsko2022	PRJEB52394	calculus	NA	ERS11702809	ERR9612887;ERR9612888	https://www.ebi.ac.uk/ena/browser/view/ERR9612887;https://www.ebi.ac.uk/ena/browser/view/ERR9612888	MID092.A0101	The Netherlands	NA	250	46	67.5416	10774804	32.9912
Velsko2022	PRJEB52394	calculus	NA	ERS11702810	ERR9612889;ERR9612890	https://www.ebi.ac.uk/ena/browser/view/ERR9612889;https://www.ebi.ac.uk/ena/browser/view/ERR9612890	MID093.A0101	The Netherlands	NA	250	51	70.7088	13825951	49.7737
Velsko2022	PRJEB52394	calculus	NA	ERS11702811	ERR9612891;ERR9612892	https://www.ebi.ac.uk/ena/browser/view/ERR9612891;https://www.ebi.ac.uk/ena/browser/view/ERR9612892	MID094.A0101	The Netherlands	NA	250	51	69.7973	12056767	64.9559
Velsko2022	PRJEB52394	calculus	NA	ERS11702812	ERR9612893;ERR9612894	https://www.ebi.ac.uk/ena/browser/view/ERR9612893;https://www.ebi.ac.uk/ena/browser/view/ERR9612894	MID097.A0101	The Netherlands	NA	250	48	64.4048	10539876	42.5321
Velsko2022	PRJEB52394	calculus	NA	ERS11702813	ERR9612895;ERR9612896	https://www.ebi.ac.uk/ena/browser/view/ERR9612895;https://www.ebi.ac.uk/ena/browser/view/ERR9612896	MID101.A0101	The Netherlands	NA	250	48	65.8054	9776995	64.5447
Velsko2022	PRJEB52394	calculus	NA	ERS11702814	ERR9612897;ERR9612898	https://www.ebi.ac.uk/ena/browser/view/ERR9612897;https://www.ebi.ac.uk/ena/browser/view/ERR9612898	MID102.A0101	The Netherlands	NA	250	47.375	64.6845	10010623	55.0538

## Sheet: Data_3
Supplementary Data 3. Pacific islands and ISEA dental calculus PCA species loadings
Species	PC1	PC2	PC3
Streptococcus sanguinis	0.21053	0.0666858	-0.0197638
Corynebacterium matruchotii	0.181365	0.0256257	0.0171533
Streptococcus sp. DD04	0.178636	-0.0266154	-0.104926
Streptococcus cristatus	0.172548	-0.00743122	-0.068532
Actinomyces sp. oral taxon 849	0.154995	0.00384445	0.0492796
Ottowia sp. oral taxon 894	0.151909	0.06877	-0.0778122
Neisseria elongata	0.151796	-0.0108668	-0.129152
Streptococcus gordonii	0.151747	-0.020095	-0.0710347
Streptococcus oralis	0.142504	0.00794289	-0.118087
Cardiobacterium valvarum	0.139278	0.126217	-0.0606202
Tannerella sp. oral taxon HOT-286	0.138656	0.0603887	-0.0433254
Schaalia odontolytica	0.124144	-0.0124947	0.0228436
Pseudopropionibacterium propionicum	0.123016	-0.0694446	0.167534
Actinomyces sp. oral taxon 170	0.122472	-0.061214	0.153015
Propionibacterium sp. oral taxon 192	0.121143	-0.0148838	0.0792297
Abiotrophia sp. HMSC24B09	0.12057	-0.0263915	-0.0926413
Eikenella corrodens	0.118884	0.133637	-0.0591856
Abiotrophia defectiva	0.113537	-0.0252641	-0.0877992
Actinomyces sp. oral taxon 877	0.111008	-0.00365315	0.143647
Selenomonas noxia	0.110864	-0.00966814	-0.0889687
Capnocytophaga sputigena	0.110607	-0.0126408	-0.135864
Actinomyces johnsonii	0.109378	-0.0431642	0.119105
Actinomyces viscosus	0.108533	0.0395152	0.0919103
Actinomyces sp. HMSC075C01	0.106783	0.073063	0.147026
Actinomyces sp. HMSC08A09	0.104939	0.0172345	0.0486588
Schaalia georgiae	0.101573	0.0372028	0.166506
Selenomonas sp. oral taxon 138	0.100751	0.0646668	-0.091435
Capnocytophaga leadbetteri	0.0965447	-0.0221168	-0.115563
Selenomonas infelix	0.0961468	0.0295581	-0.0963523
Selenomonas sp. oral taxon 892	0.0958816	-0.0284637	-0.0990948
Actinomyces radicidentis	0.0743535	-0.121591	0.187648
Gemella morbillorum	0.0739353	0.0534223	-0.170157
Actinomyces urogenitalis	0.0720412	-0.107825	0.199425
Actinomyces sp. HMSC062G12	0.06723	0.0700051	0.164784
Campylobacter gracilis	0.0649138	0.117689	-0.00695622
Actinomyces naeslundii	0.0636168	-0.0171084	0.0600376
Selenomonas sp. oral taxon 126	0.0630639	0.0552546	-0.0915209
Actinomyces oris	0.0578158	0.00674462	0.0551097
Actinomyces slackii	0.0553785	-0.0893683	0.187852
Actinomyces timonensis	0.0548157	-0.068261	0.20028
Actinobaculum sp. oral taxon 183	0.0528584	0.0767203	0.198455
Capnocytophaga sp. oral taxon 338	0.0498878	0.0327548	-0.0810143
Actinomyces massiliensis	0.049145	0.0154191	0.0600686
Candidatus Saccharibacteria oral taxon TM7x	0.0414057	0.0223958	0.0657407
Actinomyces culturomici	0.0350038	-0.0669223	0.083852
Actinomyces gerencseriae	0.0305512	-0.00284651	0.0958751
Actinomyces sp. oral taxon 414	0.0255447	-0.0159147	0.0518195
Actinomyces sp. oral taxon 448	0.0254891	-0.0504483	0.150599
Actinomyces ruminicola	0.0182958	-0.0256211	0.15033
Campylobacter concisus	0.0157847	0.123434	-0.201336
Johnsonella ignava	0.0145408	0.0487509	-0.0319924
Bacteroidetes oral taxon 274	0.0135691	0.0392583	-0.0591353
Selenomonas sputigena	0.0127657	0.109449	-0.13463
Streptococcus intermedius	0.0112749	0.0540615	-0.109827
Actinomyces dentalis	0.0109402	-0.0207864	0.053782
Olsenella sp. oral taxon 807	0.00887196	-0.0136293	0.0282328
Campylobacter showae	0.00626282	0.0393868	-0.0831107
Dialister invisus	0.00483019	0.0910446	-0.107374
Candidatus Kryptonium thompsoni	-0.00232095	0.0154411	-0.0145455
Streptococcus anginosus	-0.00871529	0.0698151	-0.134867
Lachnospiraceae bacterium oral taxon 500	-0.0160307	-0.0278677	-0.0416628
Schaalia cardiffensis	-0.0216524	-0.076977	-0.0104433
Desulfomicrobium orale	-0.0228834	-0.151553	0.0368763
Methanobrevibacter sp. YE315	-0.025374	-0.269078	-0.0212701
Murdochiella vaginalis	-0.0265303	-0.175722	0.028618
Desulfobulbus oralis	-0.0267897	0.0138793	-0.00076865
Olsenella umbonata	-0.0270528	-0.0320695	0.00105198
Treponema maltophilum	-0.0280862	0.0136761	-0.0378323
Treponema socranskii	-0.0298294	0.00215514	-0.0312074
Solobacterium moorei	-0.0306244	0.0152895	-0.133136
Actinomyces israelii	-0.031085	0.0429321	-0.00573285
Ndongobacter massiliensis	-0.0323414	-0.208063	0.00193902
Anaerolineaceae bacterium oral taxon 439	-0.0327678	-0.0213226	0.0280056
methanogenic archaeon ISO4-H5	-0.0344958	-0.180202	0.014858
Fusobacterium nucleatum	-0.0350087	0.0608928	-0.191381
Methanobrevibacter millerae	-0.0387492	-0.253781	-0.0616558
Catonella morbi	-0.0388426	-0.0185297	-0.0782894
Methanobrevibacter smithii	-0.0426219	-0.262281	-0.0672442
Cloacibacillus porcorum	-0.0447076	-0.132511	0.025015
Methanobrevibacter olleyae	-0.0488593	-0.215009	-0.0997343
Thermoplasmatales archaeon BRNA1	-0.0488636	-0.206715	0.00122161
Mogibacterium diversum	-0.0500708	0.095107	-0.0720708
Candidatus Methanomethylophilus alvus	-0.0522622	-0.21398	-0.00346907
Tannerella forsythia	-0.0534948	0.0154822	-0.0414543
[Eubacterium] minutum	-0.0547148	-0.00601069	0.00347882
Mogibacterium pumilum	-0.055592	0.00440467	-0.027517
Slackia exigua	-0.0559067	0.0389633	0.0059074
Olsenella uli	-0.0575711	0.0383423	0.0239117
Parvimonas micra	-0.0631215	0.0349821	-0.0727197
Olsenella urininfantis	-0.0670889	0.059566	0.0190109
[Eubacterium] saphenum	-0.0692016	0.0226284	-0.0021299
Streptococcus constellatus	-0.0692923	-0.0159754	-0.0430849
[Eubacterium] infirmum	-0.0712594	-7.89189e-05	-0.0223367
Anaerovorax odorimutans	-0.0747192	-0.0854784	-0.0145628
Filifactor alocis	-0.0798249	-0.00763997	-0.0392148
Treponema denticola	-0.080084	0.009553	-0.0251306
Peptostreptococcaceae bacterium oral taxon 113	-0.0814227	-0.05413	-0.00929617
Eggerthella lenta	-0.0832309	0.0441701	0.0544602
Oribacterium sp. oral taxon 078	-0.0832519	0.0195911	-0.0232073
Jonquetella anthropi	-0.0847568	-0.0563524	0.0113141
Denitrobacterium detoxificans	-0.0867562	0.131204	0.0973933
Peptoanaerobacter stomatis	-0.08761	-0.0103194	-0.0369658
Paraeggerthella hongkongensis	-0.0877484	0.0767578	0.0680042
Coriobacteriaceae bacterium 68-1-3	-0.0880563	0.0454052	0.0576189
Eggerthella sp. YY7918	-0.0899405	0.0900475	0.0716564
Porphyromonas gingivalis	-0.0928836	0.0168304	-0.0482491
Eggerthellaceae bacterium AT8	-0.0929082	0.119552	0.129554
Phocaeicola abscessus	-0.0931488	0.0103151	-0.0691929
[Eubacterium] brachy	-0.0952604	0.0291105	-0.0599902
Adlercreutzia equolifaciens	-0.0983781	0.100114	0.0639515
Emergencia timonensis	-0.0990153	-0.116438	-0.0830908
Asaccharobacter celatus	-0.0991911	0.0998615	0.075058
Slackia heliotrinireducens	-0.100769	0.101391	0.0561768
Raoultibacter massiliensis	-0.102925	0.112383	0.083731
Eggerthia catenaformis	-0.103937	-0.0191673	-0.0180738
Senegalimassilia anaerobia	-0.104475	0.126495	0.0682872
Enterorhabdus mucosicola	-0.104624	0.125489	0.0672885
Peptoniphilus sp. oral taxon 386	-0.105653	-0.0998896	-0.0860105
Enterorhabdus caecimuris	-0.10585	0.112094	0.0946967
Gordonibacter pamelaeae	-0.106101	0.065296	0.0377816
Treponema lecithinolyticum	-0.107246	0.0470362	-0.0257415
Peptostreptococcaceae bacterium pGA-8	-0.107667	-0.0312717	-0.0102841
Raoultibacter timonensis	-0.108715	0.128358	0.0654992
Gordonibacter massiliensis	-0.111477	0.0653469	0.022846
Pseudoramibacter alactolyticus	-0.113407	0.0685313	-0.041453
[Eubacterium] sulci	-0.116232	-0.00683192	-0.0759735
Gordonibacter urolithinfaciens	-0.117129	0.115388	0.0526944
Arabia massiliensis	-0.117909	0.0575767	0.0297733
Methanobrevibacter oralis	-0.118815	-0.221619	-0.079278

## Sheet: Data_4
Supplementary Data 4. Mapping statistics for Tannerella forsythia
Sample Name	Reads	Reads Mapped	Endogenous DNA (%)	Reads Mapped	Endogenous DNA Post (%)	% Dups	5 Prime C>T 1st base	5 Prime C>T 2nd base	Mean read length	Median read length	Aligned	Mean cov	Median cov	% covered 1X	% covered 2X	% covered 3X	% covered 4X	% covered 5X	% GC	SNPs	% Hets	No. positions
AKI002.A0101	11259321	664226	5.9	664226	5.9	0.087	0.034	0.009	52.38bp	47.00bp	606501	9.3X	10.0X	0.892	0.879	0.868	0.855	0.837	0.48	18080	10.5	37025
AMH001.A0101	10782606	474597	4.4	474597	4.4	0.075	0.052	0.01	53.10bp	48.00bp	438990	6.8X	7.0X	0.888	0.869	0.843	0.801	0.737	0.48	14996	9.9	34690
AMH002.A0101	10013875	607339	6.06	607339	6.06	0.087	0.038	0.009	49.43bp	45.00bp	554335	8.0X	8.0X	0.884	0.866	0.852	0.832	0.803	0.47	16989	5.6	36978
AMH003.A0101	8841875	387165	4.38	387165	4.38	0.067	0.051	0.009	49.05bp	45.00bp	361311	5.2X	5.0X	0.889	0.857	0.803	0.717	0.599	0.47	9714	7.8	30987
AMH004.A0101	10105111	52195	0.52	52195	0.52	0.035	0.087	0.01	44.41bp	41.00bp	50391	0.7X	0.0X	0.44	0.147	0.04	0.011	0.004	0.48	62	12.9	39375
ANN001.A0101	8991662	381413	4.24	381413	4.24	0.062	0.072	0.009	48.81bp	44.00bp	357580	5.1X	5.0X	0.881	0.846	0.791	0.704	0.586	0.47	9908	4.5	32465
ANN002.A0101	9655599	207797	2.15	207797	2.15	0.045	0.07	0.009	49.72bp	45.00bp	198391	2.9X	3.0X	0.845	0.722	0.545	0.36	0.21	0.48	2843	2.8	30194
ANN003.A0101	11146676	834465	7.49	834465	7.49	0.132	0.044	0.009	54.36bp	50.00bp	724509	11.6X	12.0X	0.886	0.878	0.87	0.863	0.854	0.48	20695	5.3	39732
ANN004.A0101	10939434	301775	2.76	301775	2.76	0.058	0.057	0.009	53.04bp	48.00bp	284297	4.4X	4.0X	0.876	0.829	0.746	0.627	0.484	0.48	7967	5.9	30944
AON001.A0101	11021977	497305	4.51	497305	4.51	0.08	0.04	0.009	50.94bp	46.00bp	457614	6.8X	7.0X	0.88	0.863	0.841	0.807	0.75	0.47	15166	3	36206
AON002.A0101	9506180	249470	2.62	249470	2.62	0.05	0.033	0.009	52.83bp	47.00bp	237077	3.7X	4.0X	0.87	0.796	0.672	0.513	0.351	0.48	5406	2.4	30590
ATT001.A0101	12906203	385333	2.99	385333	2.99	0.1	0.028	0.009	60.50bp	55.00bp	346865	6.2X	6.0X	0.875	0.854	0.824	0.773	0.696	0.48	14295	2.9	35666
ATT002.A0101	11082283	97836	0.88	97836	0.88	0.038	0.056	0.013	60.27bp	56.00bp	94088	1.7X	1.0X	0.716	0.459	0.241	0.111	0.049	0.49	1044	8.8	33954
ECO002.B0102	37864363	90507	0.24	90507	0.24	0.176	0.063	0.029	37.89bp	36.00bp	74580	0.8X	0.0X	0.468	0.195	0.077	0.032	0.015	0.48	615	21.6	38413
EFE002.B0101	11241222	35314	0.31	35314	0.31	0.045	0.146	0.013	47.44bp	43.00bp	33715	0.5X	0.0X	0.343	0.084	0.017	0.004	0.002	0.49	103	5.8	40438
EFE003.B0101	10968084	130128	1.19	130128	1.19	0.04	0.146	0.01	48.25bp	44.00bp	124908	1.8X	1.0X	0.736	0.498	0.283	0.138	0.06	0.49	929	3.4	33678
EFE004.B0101	11845024	272493	2.3	272493	2.3	0.064	0.051	0.009	55.32bp	50.00bp	255184	4.1X	4.0X	0.87	0.803	0.703	0.568	0.422	0.49	7362	7.8	31869
EFE005.B0101	11403800	170247	1.49	170247	1.49	0.044	0.124	0.015	50.42bp	46.00bp	162727	2.4X	2.0X	0.806	0.622	0.423	0.256	0.14	0.49	2206	15	31482
EFE006.B0101	10894123	66625	0.61	66625	0.61	0.035	0.129	0.02	51.52bp	47.00bp	64263	1.0X	1.0X	0.536	0.249	0.102	0.041	0.017	0.51	405	10.6	37028
EMN001.A0102	99169940	40611	0.04	40611	0.04	0.49	0.046	0.036	51.18bp	45.00bp	20702	0.3X	0.0X	0.169	0.038	0.014	0.009	0.007	0.51	558	19.9	41011
FUT021.B0101	7362862	32101	0.44	32101	0.44	0.034	0.076	0.011	43.65bp	40.00bp	31007	0.4X	0.0X	0.305	0.067	0.012	0.002	0.001	0.49	15	6.7	40742
FUT024.B0101	8353043	216913	2.6	216913	2.6	0.048	0.062	0.011	43.92bp	40.00bp	206451	2.7X	2.0X	0.823	0.681	0.494	0.313	0.176	0.48	2543	3.5	31423
HCLVMBCX2-3505-01-00-01_S1	3130568	2757	0.09	2757	0.09	0.449	0.406	0.249	39.36bp	37.00bp	1518	0.0X	0.0X	0.014	0.001	0	0	0	0.56	0	NA	41849
HCLVMBCX2-3505-02-00-01_S2	4361811	3952	0.09	3952	0.09	0.575	0.462	0.217	41.90bp	39.00bp	1680	0.0X	0.0X	0.019	0.001	0	0	0	0.55	0	NA	41850
HCLVMBCX2-3505-05-00-01_S5	5510649	19108	0.35	19108	0.35	0.152	0.476	0.269	36.76bp	35.00bp	16209	0.2X	0.0X	0.142	0.022	0.004	0.001	0.001	0.57	2	0	41685
HCLVMBCX2-3505-06-00-01_S6	24425308	73555	0.3	73555	0.3	0.294	0.498	0.286	44.44bp	42.00bp	51958	0.7X	0.0X	0.412	0.159	0.056	0.02	0.008	0.53	86	9.3	40301
HCLVMBCX2-3505-07-00-01_S7	7403907	9623	0.13	9623	0.13	0.124	0.46	0.276	40.53bp	39.00bp	8425	0.1X	0.0X	0.083	0.009	0.002	0.001	0.001	0.55	4	0	41761
HCLVMBCX2-3505-08-00-01_S8	11373271	20822	0.18	20822	0.18	0.946	0.442	0.251	47.78bp	45.00bp	1124	0.0X	0.0X	0.014	0.001	0	0	0	0.54	0	NA	41845
HCLVMBCX2-3505-11-00-01_S11	3828369	2166	0.06	2166	0.06	0.193	0.28	0.13	40.34bp	39.00bp	1749	0.0X	0.0X	0.009	0.003	0.001	0.001	0.001	0.61	5	20	41810
HCLVMBCX2-3505-12-00-01_S12	7967425	15676	0.2	15676	0.2	0.072	0.438	0.238	46.62bp	45.00bp	14552	0.2X	0.0X	0.155	0.028	0.006	0.002	0.001	0.56	7	57.1	41600
HCLVMBCX2-3505-14-00-01_S14	36272317	14917	0.04	14917	0.04	0.722	0.334	0.21	46.45bp	43.00bp	4142	0.1X	0.0X	0.018	0.005	0.003	0.002	0.001	0.56	15	46.7	41759
HCLVMBCX2-3505-15-00-01_S15	10687862	15824	0.15	15824	0.15	0.266	0.443	0.267	41.41bp	40.00bp	11607	0.1X	0.0X	0.111	0.017	0.003	0.001	0.001	0.55	1	0	41649
HCLVMBCX2-3505-16-00-01_S16	16428901	91786	0.56	91786	0.56	0.193	0.486	0.279	42.89bp	41.00bp	74095	0.9X	0.0X	0.48	0.237	0.108	0.048	0.022	0.54	149	7.4	39428
HCLVMBCX2-3505-17-00-01_S17	11048267	9009	0.08	9009	0.08	0.904	0.386	0.254	40.97bp	39.00bp	866	0.0X	0.0X	0.008	0.001	0	0	0	0.56	0	NA	41853
HCLVMBCX2-3505-21-00-01_S21	6259816	1713	0.03	1713	0.03	0.895	0.216	0.103	42.66bp	40.00bp	180	0.0X	0.0X	0.002	0	0	0	0	0.58	0	NA	41856
HCLVMBCX2-3505-26-00-01_S26	7124483	20046	0.28	20046	0.28	0.476	0.454	0.267	51.82bp	48.00bp	10502	0.2X	0.0X	0.135	0.016	0.002	0.001	0	0.52	1	0	41706
HCLVMBCX2-3505-28-00-01_S28	7059587	16626	0.24	16626	0.24	0.476	0.509	0.282	41.31bp	39.00bp	8720	0.1X	0.0X	0.091	0.01	0.001	0.001	0	0.55	1	0	41760
NMU115.A0101	10204581	435003	4.26	435003	4.26	0.062	0.044	0.009	48.53bp	43.00bp	407888	5.8X	6.0X	0.903	0.871	0.82	0.745	0.647	0.5	11396	13.6	32061
NMU117.A0101	11228631	176828	1.57	176828	1.57	0.041	0.049	0.01	50.91bp	46.00bp	169511	2.5X	2.0X	0.808	0.637	0.45	0.284	0.164	0.51	2449	7.3	31544
NMU118.A0101	10760762	58047	0.54	58047	0.54	0.038	0.034	0.011	48.58bp	43.00bp	55837	0.8X	1.0X	0.509	0.195	0.057	0.014	0.003	0.49	59	15.3	38709
NMU119.A0101	10942124	38566	0.35	38566	0.35	0.06	0.042	0.01	48.32bp	43.00bp	36238	0.5X	0.0X	0.371	0.101	0.021	0.004	0.001	0.51	22	9.1	40144
NMU120.A0101	13762755	41500	0.3	41500	0.3	0.062	0.032	0.014	46.14bp	42.00bp	38942	0.5X	0.0X	0.38	0.1	0.02	0.004	0.001	0.5	16	50	40258
NMU121.A0101	11085379	202764	1.83	202764	1.83	0.047	0.024	0.008	60.40bp	55.00bp	193141	3.4X	3.0X	0.84	0.737	0.594	0.438	0.298	0.51	5457	4.7	31872
NMU122.A0101	11904227	436783	3.67	436783	3.67	0.067	0.049	0.009	49.45bp	44.00bp	407377	5.9X	6.0X	0.89	0.859	0.815	0.75	0.66	0.5	12524	7.8	33937
NMU123.A0101	6490410	56048	0.86	56048	0.86	0.028	0.043	0.01	45.92bp	42.00bp	54474	0.7X	0.0X	0.485	0.174	0.048	0.011	0.003	0.49	66	3	39007
NMU124.A0101	11144570	44220	0.4	44220	0.4	0.039	0.064	0.013	47.33bp	42.00bp	42476	0.6X	0.0X	0.408	0.124	0.031	0.008	0.003	0.5	43	18.6	39717
NMU125.A0101	10609665	183073	1.73	183073	1.73	0.041	0.047	0.01	57.12bp	51.00bp	175548	2.9X	3.0X	0.833	0.713	0.544	0.368	0.222	0.49	3546	3.2	31205
NMU126.A0101	10600038	165945	1.57	165945	1.57	0.041	0.06	0.011	47.73bp	43.00bp	159083	2.2X	2.0X	0.79	0.602	0.395	0.226	0.113	0.5	1704	1.7	32235
NMU127.A0101	10067866	34099	0.34	34099	0.34	0.031	0.05	0.011	50.24bp	45.00bp	33028	0.5X	0.0X	0.356	0.092	0.019	0.004	0.002	0.51	67	23.9	40317
NMU128.A0101	11332444	71499	0.63	71499	0.63	0.036	0.062	0.011	48.57bp	44.00bp	68916	1.0X	1.0X	0.566	0.258	0.095	0.031	0.01	0.5	139	6.5	37478
NMU129.A0101	9166900	88147	0.96	88147	0.96	0.042	0.062	0.011	46.40bp	42.00bp	84483	1.1X	1.0X	0.606	0.315	0.135	0.049	0.017	0.51	224	10.7	36347
NMU130.A0101	12656199	335833	2.65	335833	2.65	0.054	0.054	0.012	52.08bp	47.00bp	317699	4.9X	5.0X	0.879	0.833	0.758	0.654	0.531	0.5	10023	1.9	33889
PAH002.A0101	11357511	28540	0.25	28540	0.25	0.041	0.246	0.024	42.12bp	40.00bp	27360	0.3X	0.0X	0.239	0.058	0.019	0.007	0.004	0.47	133	6.8	40681
PAH003.A0101	8792343	29693	0.34	29693	0.34	0.04	0.203	0.035	40.29bp	38.00bp	28505	0.3X	0.0X	0.215	0.066	0.026	0.011	0.006	0.48	257	2.7	40352
RAP001.A0101	13800632	53408	0.39	53408	0.39	0.077	0.067	0.028	62.62bp	59.00bp	49275	0.9X	0.0X	0.448	0.229	0.104	0.043	0.018	0.5	604	9.6	37026
RAP002.A0101	10359114	46661	0.45	46661	0.45	0.063	0.068	0.033	61.14bp	57.00bp	43708	0.8X	0.0X	0.407	0.181	0.074	0.033	0.017	0.48	799	12.9	38206
SIG031.A0101	11367781	149211	1.31	149211	1.31	0.04	0.062	0.01	53.26bp	48.00bp	143251	2.2X	2.0X	0.799	0.618	0.403	0.225	0.108	0.46	1465	2.4	32033
SIG032.A0101	11841156	202539	1.71	202539	1.71	0.049	0.06	0.01	51.81bp	47.00bp	192641	2.9X	3.0X	0.843	0.727	0.557	0.372	0.218	0.47	3275	1.9	31069
SIG033.A0101	11503247	81111	0.71	81111	0.71	0.038	0.048	0.012	51.10bp	46.00bp	78049	1.2X	1.0X	0.637	0.329	0.131	0.042	0.013	0.48	185	4.3	36426
SIG035.A0101	11761885	31459	0.27	31459	0.27	0.052	0.066	0.013	46.06bp	42.00bp	29834	0.4X	0.0X	0.312	0.065	0.011	0.002	0.001	0.48	6	16.7	40861
TAP001.B0101	11516576	46759	0.41	46759	0.41	0.036	0.07	0.011	50.85bp	45.00bp	45088	0.7X	0.0X	0.456	0.151	0.04	0.009	0.003	0.49	34	5.9	39495
TAP003.B0101	10735851	77826	0.72	77826	0.72	0.036	0.062	0.01	52.00bp	47.00bp	75054	1.1X	1.0X	0.622	0.318	0.128	0.044	0.013	0.49	143	4.2	36739
TON004.B0101	11770779	519048	4.41	519048	4.41	0.106	0.225	0.01	42.43bp	40.00bp	464248	5.8X	6.0X	0.875	0.839	0.782	0.702	0.605	0.47	10878	2.6	35274
TON005.B0101	14490667	174842	1.21	174842	1.21	0.077	0.191	0.011	44.81bp	41.00bp	161413	2.1X	2.0X	0.767	0.561	0.36	0.207	0.109	0.48	1511	1.8	33722
TON006.B0101	9531461	243713	2.56	243713	2.56	0.058	0.189	0.011	42.94bp	40.00bp	229626	2.9X	3.0X	0.836	0.693	0.517	0.35	0.217	0.47	2968	3.5	32573
TON007.B0101	8192561	34467	0.42	34467	0.42	0.05	0.23	0.012	41.73bp	39.00bp	32735	0.4X	0.0X	0.29	0.068	0.016	0.005	0.003	0.49	156	2.6	40752

## Sheet: Data_5
Suppplementary Data 5. Mapping statistics for Anaerolineaceae bacterium oral taxon 439
Sample Name	Reads	Reads Mapped	Endogenous DNA (%)	Reads Mapped	Endogenous DNA Post (%)	% Dups	5 Prime C>T 1st base	5 Prime C>T 2nd base	Mean read length	Median read length	Aligned	Mean cov	Median cov	% covered 1X	% covered 2X	% covered 3X	% covered 4X	% covered 5X	% GC	SNPs	% Hets	No. positions
AKI002.A0101	11259321	434244	3.86	434244	3.86	0.065	0.03	0.009	55.51bp	49.00bp	405809	7.6X	8.0X	0.947	0.934	0.914	0.879	0.824	0.55	18040	19.1	59907
AMH001.A0101	10782606	739518	6.86	739518	6.86	0.097	0.036	0.008	63.91bp	60.00bp	667930	14.5X	15.0X	0.939	0.932	0.927	0.921	0.916	0.55	24532	0.8	70773
AMH002.A0101	10013875	234101	2.34	234101	2.34	0.049	0.03	0.01	56.94bp	51.00bp	222606	4.3X	4.0X	0.913	0.859	0.76	0.617	0.455	0.55	8715	0.9	60800
AMH003.A0101	8841875	364839	4.13	364839	4.13	0.058	0.036	0.009	58.03bp	52.00bp	343589	6.8X	7.0X	0.943	0.925	0.895	0.844	0.765	0.54	15342	15.4	59451
AMH004.A0101	10105111	706708	6.99	706708	6.99	0.109	0.064	0.009	46.67bp	43.00bp	629417	10.0X	10.0X	0.939	0.932	0.923	0.908	0.886	0.55	22250	0.8	68969
ANN001.A0101	8991662	1021161	11.36	1021161	11.36	0.129	0.048	0.009	67.02bp	65.00bp	889585	20.2X	21.0X	0.956	0.952	0.948	0.944	0.939	0.56	33853	43.7	58138
ANN002.A0101	9655599	143228	1.48	143228	1.48	0.038	0.056	0.01	62.00bp	57.00bp	137833	2.9X	3.0X	0.875	0.741	0.55	0.355	0.199	0.55	3602	0.8	60074
ANN003.A0101	11146676	609372	5.47	609372	5.47	0.086	0.031	0.009	68.12bp	72.00bp	557236	12.9X	14.0X	0.928	0.917	0.909	0.9	0.892	0.56	27027	0.8	70644
ANN004.A0101	10939434	725700	6.63	725700	6.63	0.099	0.04	0.008	69.33bp	72.00bp	653984	15.4X	16.0X	0.959	0.95	0.941	0.931	0.92	0.56	27171	29.5	61733
AON001.A0101	11021977	384609	3.49	384609	3.49	0.062	0.033	0.009	56.98bp	50.00bp	360918	7.0X	7.0X	0.942	0.922	0.893	0.849	0.781	0.54	16838	9.6	62735
AON002.A0101	9506180	215785	2.27	215785	2.27	0.045	0.027	0.009	57.12bp	51.00bp	206046	4.0X	4.0X	0.911	0.846	0.729	0.572	0.401	0.55	7463	1	60483
ATT001.A0101	12906203	772189	5.98	772189	5.98	0.135	0.016	0.008	73.99bp	76.00bp	668049	16.8X	18.0X	0.935	0.928	0.922	0.916	0.911	0.56	25217	1	71005
ATT002.A0101	11082283	902579	8.14	902579	8.14	0.117	0.039	0.01	74.69bp	76.00bp	797248	20.2X	21.0X	0.947	0.942	0.938	0.933	0.927	0.57	31446	36.5	60432
ECO002.B0102	37864363	2775790	7.33	2775790	7.33	0.379	0.021	0.01	42.65bp	40.00bp	1724853	25.0X	25.0X	0.97	0.964	0.959	0.955	0.951	0.56	32287	35.9	66635
EFE002.B0101	11241222	1401166	12.46	1401166	12.46	0.196	0.084	0.009	67.34bp	65.00bp	1127079	25.8X	28.0X	0.958	0.948	0.934	0.917	0.9	0.56	28614	23.7	65729
EFE003.B0101	10968084	1180374	10.76	1180374	10.76	0.179	0.093	0.009	60.68bp	56.00bp	969401	20.0X	21.0X	0.955	0.944	0.936	0.93	0.925	0.57	26967	6.5	70101
EFE004.B0101	11845024	831792	7.02	831792	7.02	0.112	0.031	0.008	72.09bp	76.00bp	738989	18.1X	19.0X	0.966	0.959	0.952	0.945	0.938	0.56	30420	42.6	59506
EFE005.B0101	11403800	285084	2.5	285084	2.5	0.058	0.062	0.009	71.43bp	75.00bp	268495	6.5X	7.0X	0.936	0.907	0.87	0.816	0.736	0.56	14778	12	62864
EFE006.B0101	10894123	960213	8.81	960213	8.81	0.137	0.064	0.008	72.24bp	75.00bp	828424	20.3X	22.0X	0.961	0.953	0.946	0.94	0.933	0.56	30455	37.8	60267
EMN001.A0102	99169940	626231	0.63	626231	0.63	0.251	0.021	0.015	69.25bp	70.00bp	469196	11.0X	10.0X	0.941	0.926	0.909	0.887	0.859	0.56	30419	48.3	63264
FUT021.B0101	7362862	242581	3.29	242581	3.29	0.054	0.049	0.01	50.97bp	46.00bp	229416	4.0X	4.0X	0.914	0.84	0.714	0.554	0.39	0.56	7281	0.6	60413
FUT024.B0101	8353043	331812	3.97	331812	3.97	0.057	0.05	0.011	45.23bp	41.00bp	313042	4.8X	5.0X	0.94	0.894	0.809	0.684	0.533	0.55	8771	7.1	58968
HCLVMBCX2-3505-01-00-01_S1	3130568	317729	10.15	317729	10.15	0.458	0.416	0.24	41.48bp	39.00bp	172057	2.4X	2.0X	0.775	0.58	0.407	0.269	0.168	0.59	1006	5.7	66562
HCLVMBCX2-3505-02-00-01_S2	4361811	1086424	24.91	1086424	24.91	0.625	0.404	0.244	44.28bp	42.00bp	407357	6.1X	5.0X	0.879	0.806	0.731	0.654	0.574	0.59	7626	9.5	64220
HCLVMBCX2-3505-05-00-01_S5	5510649	668278	12.13	668278	12.13	0.248	0.435	0.266	37.64bp	36.00bp	502846	6.4X	6.0X	0.876	0.806	0.74	0.671	0.6	0.6	7649	4.6	65358
HCLVMBCX2-3505-06-00-01_S6	24425308	2426416	9.93	2426416	9.93	0.466	0.43	0.259	49.41bp	47.00bp	1296797	21.7X	23.0X	0.964	0.953	0.942	0.93	0.919	0.57	26068	43	59194
HCLVMBCX2-3505-07-00-01_S7	7403907	715743	9.67	715743	9.67	0.206	0.421	0.246	44.15bp	42.00bp	568475	8.5X	8.0X	0.939	0.9	0.858	0.812	0.761	0.58	11419	19.3	61826
HCLVMBCX2-3505-08-00-01_S8	11373271	24206	0.21	24206	0.21	0.903	0.38	0.206	50.04bp	45.00bp	2354	0.0X	0.0X	0.036	0.002	0	0	0	0.58	0	NA	74161
HCLVMBCX2-3505-11-00-01_S11	3828369	19063	0.5	19063	0.5	0.059	0.349	0.183	40.69bp	39.00bp	17934	0.2X	0.0X	0.204	0.033	0.005	0.001	0.001	0.61	2	0	73927
HCLVMBCX2-3505-12-00-01_S12	7967425	993656	12.47	993656	12.47	0.207	0.394	0.226	52.31bp	49.00bp	787513	14.0X	14.0X	0.951	0.924	0.899	0.874	0.848	0.59	19975	39.3	59447
HCLVMBCX2-3505-14-00-01_S14	36272317	49727	0.14	49727	0.14	0.563	0.398	0.221	50.92bp	46.00bp	21724	0.4X	0.0X	0.286	0.059	0.01	0.002	0.001	0.57	12	41.7	73661
HCLVMBCX2-3505-15-00-01_S15	10687862	588506	5.51	588506	5.51	0.296	0.433	0.253	45.62bp	43.00bp	414431	6.4X	6.0X	0.927	0.872	0.808	0.734	0.651	0.58	7302	15.3	61258
HCLVMBCX2-3505-16-00-01_S16	16428901	2077459	12.65	2077459	12.65	0.383	0.429	0.256	47.17bp	45.00bp	1281267	20.5X	21.0X	0.959	0.943	0.928	0.914	0.901	0.58	24354	37.5	60495
HCLVMBCX2-3505-17-00-01_S17	11048267	1260240	11.41	1260240	11.41	0.919	0.425	0.25	42.78bp	40.00bp	102044	1.5X	1.0X	0.655	0.397	0.218	0.111	0.054	0.59	291	1.4	69381
HCLVMBCX2-3505-21-00-01_S21	6259816	350653	5.6	350653	5.6	0.931	0.425	0.243	41.72bp	40.00bp	24195	0.3X	0.0X	0.261	0.063	0.013	0.003	0.001	0.6	2	0	73588
HCLVMBCX2-3505-26-00-01_S26	7124483	455744	6.4	455744	6.4	0.478	0.392	0.234	55.59bp	51.00bp	237990	4.5X	4.0X	0.905	0.831	0.731	0.607	0.474	0.57	4417	7.1	61024
HCLVMBCX2-3505-28-00-01_S28	7059587	587968	8.33	587968	8.33	0.512	0.444	0.264	43.02bp	41.00bp	287001	4.2X	4.0X	0.824	0.723	0.616	0.508	0.405	0.6	4354	0.6	65162
NMU115.A0101	10204581	1034418	10.14	1034418	10.14	0.117	0.02	0.009	70.86bp	73.00bp	913252	22.0X	23.0X	0.943	0.937	0.933	0.93	0.926	0.56	25574	0.9	71596
NMU117.A0101	11228631	551754	4.91	551754	4.91	0.075	0.021	0.008	72.98bp	76.00bp	510261	12.6X	13.0X	0.95	0.937	0.926	0.912	0.895	0.57	25472	34.5	60812
NMU118.A0101	10760762	559547	5.2	559547	5.2	0.075	0.016	0.009	67.77bp	66.00bp	517593	11.9X	12.0X	0.957	0.945	0.934	0.924	0.913	0.56	22825	12	66283
NMU119.A0101	10942124	499487	4.56	499487	4.56	0.088	0.022	0.008	63.51bp	59.00bp	455474	9.8X	10.0X	0.951	0.936	0.923	0.909	0.888	0.56	21121	9.4	66428
NMU120.A0101	13762755	101376	0.74	101376	0.74	0.04	0.014	0.008	67.40bp	66.00bp	97284	2.2X	2.0X	0.838	0.628	0.39	0.204	0.091	0.56	1544	3	61827
NMU121.A0101	11085379	876299	7.9	876299	7.9	0.107	0.019	0.008	73.73bp	76.00bp	782568	19.6X	21.0X	0.963	0.954	0.947	0.939	0.931	0.57	28873	39.1	59201
NMU122.A0101	11904227	907945	7.63	907945	7.63	0.114	0.025	0.008	66.57bp	64.00bp	804630	18.2X	19.0X	0.955	0.944	0.937	0.932	0.927	0.56	25277	2	70696
NMU123.A0101	6490410	222446	3.43	222446	3.43	0.041	0.02	0.008	61.43bp	56.00bp	213420	4.4X	4.0X	0.939	0.879	0.777	0.634	0.472	0.56	6875	10.1	57341
NMU124.A0101	11144570	591587	5.31	591587	5.31	0.087	0.05	0.009	60.24bp	55.00bp	539875	11.0X	11.0X	0.946	0.934	0.925	0.914	0.898	0.56	22785	1.2	69559
NMU125.A0101	10609665	391976	3.69	391976	3.69	0.058	0.039	0.009	66.03bp	64.00bp	369063	8.3X	8.0X	0.956	0.938	0.915	0.88	0.832	0.56	18552	25.7	59444
NMU126.A0101	10600038	412074	3.89	412074	3.89	0.066	0.041	0.01	62.23bp	57.00bp	385063	8.1X	8.0X	0.947	0.928	0.909	0.879	0.833	0.56	19012	2.8	66983
NMU127.A0101	10067866	533565	5.3	533565	5.3	0.075	0.031	0.009	65.85bp	63.00bp	493595	11.0X	11.0X	0.96	0.945	0.926	0.903	0.876	0.57	22977	34.6	59094
NMU128.A0101	11332444	1074199	9.48	1074199	9.48	0.127	0.037	0.009	67.55bp	65.00bp	938286	21.5X	23.0X	0.968	0.963	0.958	0.952	0.945	0.56	34361	49.2	54723
NMU129.A0101	9166900	491040	5.36	491040	5.36	0.075	0.049	0.01	53.42bp	47.00bp	454314	8.2X	8.0X	0.958	0.936	0.907	0.868	0.817	0.57	18210	16.4	62154
NMU130.A0101	12656199	621968	4.91	621968	4.91	0.082	0.034	0.009	63.89bp	60.00bp	571031	12.4X	13.0X	0.949	0.937	0.929	0.92	0.909	0.57	23211	1.3	70103
PAH002.A0101	11357511	867616	7.64	867616	7.64	0.136	0.228	0.011	46.11bp	43.00bp	749640	11.7X	12.0X	0.973	0.96	0.945	0.927	0.903	0.54	22723	27.9	62504
PAH003.A0101	8792343	414170	4.71	414170	4.71	0.079	0.195	0.01	44.13bp	41.00bp	381620	5.7X	5.0X	0.93	0.887	0.82	0.726	0.613	0.54	12727	1.9	64147
RAP001.A0101	13800632	33842	0.25	33842	0.25	0.051	0.041	0.011	71.74bp	76.00bp	32106	0.8X	1.0X	0.513	0.187	0.053	0.012	0.003	0.56	30	13.3	71645
RAP002.A0101	10359114	65481	0.63	65481	0.63	0.029	0.044	0.01	72.78bp	76.00bp	63551	1.6X	1.0X	0.742	0.455	0.223	0.091	0.033	0.55	336	11.3	67745
SIG031.A0101	11367781	384187	3.38	384187	3.38	0.063	0.043	0.009	66.46bp	67.00bp	359816	8.1X	8.0X	0.951	0.935	0.915	0.885	0.84	0.55	17356	24.7	59451
SIG032.A0101	11841156	399850	3.38	399850	3.38	0.067	0.04	0.009	64.07bp	61.00bp	373121	8.1X	8.0X	0.951	0.933	0.908	0.874	0.825	0.55	16940	30.5	57381
SIG033.A0101	11503247	427046	3.71	427046	3.71	0.068	0.026	0.009	67.58bp	69.00bp	397797	9.1X	9.0X	0.953	0.938	0.92	0.895	0.861	0.56	19124	33.3	57587
SIG035.A0101	11761885	398788	3.39	398788	3.39	0.087	0.034	0.009	61.32bp	56.00bp	364240	7.6X	8.0X	0.948	0.927	0.899	0.86	0.802	0.55	16525	20.1	59844
TAP001.B0101	11516576	1050979	9.13	1050979	9.13	0.155	0.032	0.009	72.75bp	75.00bp	887746	21.9X	23.0X	0.953	0.947	0.942	0.936	0.929	0.56	30649	40.2	60626
TAP003.B0101	10735851	772843	7.2	772843	7.2	0.108	0.036	0.008	70.27bp	74.00bp	689055	16.4X	17.0X	0.963	0.949	0.935	0.923	0.913	0.56	25573	22.2	64302
TON004.B0101	11770779	1341344	11.4	1341344	11.4	0.193	0.183	0.01	43.98bp	41.00bp	1082014	16.2X	16.0X	0.955	0.95	0.945	0.938	0.93	0.55	29066	36.1	62018
TON005.B0101	14490667	904889	6.24	904889	6.24	0.158	0.146	0.01	46.25bp	43.00bp	761738	12.0X	12.0X	0.956	0.947	0.936	0.919	0.897	0.56	24056	31.1	60129
TON006.B0101	9531461	744131	7.81	744131	7.81	0.117	0.177	0.011	43.24bp	40.00bp	657115	9.6X	10.0X	0.952	0.938	0.918	0.891	0.852	0.55	20190	27	59628
TON007.B0101	8192561	1154487	14.09	1154487	14.09	0.178	0.192	0.01	46.92bp	44.00bp	948767	15.1X	15.0X	0.953	0.945	0.936	0.925	0.912	0.56	26453	28.8	62023

## Sheet: Data_6
Supplementary Data 6. Gubbins per-branch statistics for Tannerella forsythia
Node	Total SNPs	Number of SNPs Inside Recombinations	Number of SNPs Outside Recombinations	Number of Recombination Blocks	Bases in Recombinations	Cumulative Bases in Recombinations	r/m	rho/theta	Genome Length	Bases in Clonal Frame
AKI002.A0101	5488	1943	3545	117	190366	310950	0.548096	0.033004	3398064	3170997
AMH001.A0101	3430	1087	2343	75	120699	255180	0.463935	0.03201	3396000	3212872
AMH002.A0101	2610	1071	1539	76	128247	399315	0.695906	0.049383	3398615	3097013
AMH003.A0101	2594	451	2143	37	59151	205295	0.210453	0.017266	3393069	3225288
ANN001.A0101	2459	348	2111	32	56772	157552	0.164851	0.015159	3394636	3271248
ANN002.A0101	1939	193	1746	18	30087	88827	0.110538	0.010309	3393016	3327706
ANN003.A0101	1665	1036	629	62	88624	538766	1.64706	0.098569	3400402	3013559
ANN004.A0101	1876	223	1653	22	39844	135589	0.134906	0.013309	3393319	3283986
AON001.A0101	614	255	359	23	36022	445912	0.710306	0.064067	3398137	3011872
AON002.A0101	2602	242	2360	20	49716	98336	0.102542	0.008475	3393113	3316980
ATT001.A0101	5909	2023	3886	109	185361	275220	0.520587	0.028049	3397358	3203954
EFE004.B0101	3933	472	3461	35	44986	46534	0.136377	0.010113	3392758	3378419
EFE005.B0101	1557	269	1288	26	32994	110973	0.208851	0.020186	3389928	3317528
FUT024.B0101	1801	209	1592	16	26464	104670	0.131281	0.01005	3393710	3320774
NMU115.A0101	2742	301	2441	24	71992	97207	0.12331	0.009832	3392787	3319682
NMU117.A0101	1126	184	942	15	24803	88377	0.195329	0.015924	3393843	3343111
NMU121.A0101	2400	311	2089	28	39660	70718	0.148875	0.013404	3393870	3345879
NMU122.A0101	4508	896	3612	54	115962	134453	0.248062	0.01495	3394907	3321802
NMU125.A0101	1462	136	1326	12	25786	62136	0.102564	0.00905	3393263	3345272
NMU126.A0101	1430	127	1303	13	24802	88226	0.097467	0.009977	3394541	3323395
NMU130.A0101	5945	609	5336	44	27804	27804	0.11413	0.008246	3395371	3395371
SIG031.A0101	369	19	350	5	13527	84621	0.054286	0.014286	3394261	3311333
SIG032.A0101	2391	144	2247	13	28292	93998	0.064085	0.005785	3392768	3309965
TON004.B0101	7843	985	6858	63	41665	41665	0.143628	0.009186	3396608	3396608
TON005.B0101	1149	198	951	14	24798	110044	0.208202	0.014721	3396143	3317577
TON006.B0101	2021	220	1801	22	32608	99890	0.122154	0.012215	3394605	3316118
Node_1	1208	103	1105	13	24804	83664	0.093213	0.011765	3399111	3326175
Node_2	119	4	115	1	4753	72871	0.034783	0.008696	3402993	3330570
Node_3	273	24	249	4	8940	79280	0.096386	0.016064	3401875	3329452
Node_4	212	10	202	3	8584	72373	0.049505	0.014851	3405069	3332669
Node_5	196	17	179	4	8940	72353	0.094972	0.022346	3405305	3334159
Node_6	438	28	410	5	13527	71103	0.068293	0.012195	3405413	3340103
Node_7	760	67	693	7	19049	65270	0.096681	0.010101	3405455	3354723
Node_8	1847	113	1734	12	25786	50696	0.065167	0.00692	3405489	3365736
Node_9	494	49	445	9	21853	47955	0.110112	0.020225	3399906	3360153
Node_10	3098	306	2792	21	37725	39726	0.109599	0.007521	3405510	3391171
Node_11	1100	94	1006	8	14331	14331	0.093439	0.007952	3405513	3405513
Node_12	0	0	0	0	0	0	0	0	3405517	3405517
Node_13	1506	244	1262	20	66139	73076	0.193344	0.015848	3402020	3373973
Node_14	4684	1974	2710	119	197837	387697	0.728413	0.043911	3403580	3101169
Node_15	1441	627	814	32	56505	302625	0.77027	0.039312	3404762	3176542
Node_16	563	211	352	24	37349	228252	0.599432	0.068182	3405227	3210556
Node_17	236	54	182	8	14776	194644	0.296703	0.043956	3405388	3220660
Node_18	369	122	247	19	31699	184653	0.493927	0.076923	3405444	3235687
Node_19	934	235	699	17	31273	169688	0.336195	0.02432	3405472	3280312
Node_20	338	56	282	11	24587	125097	0.198582	0.039007	3405488	3294246
Node_21	1413	255	1158	21	50400	111187	0.220207	0.018135	3405500	3328772
Node_22	3343	525	2818	37	70271	76686	0.186302	0.01313	3405508	3377461
Node_23	1004	114	890	9	28038	28038	0.12809	0.010112	3405518	3405518
Node_24	45	0	45	0	0	0	0	0	3405520	3405520
Node_25	0	0	0	0	0	0	0	0	3405521	3405521

## Sheet: Data_7
Supplementary Data 7. Gubbins per-branch statistics for Anaerolineaceae bacterium oral taxon 439
Node	Total SNPs	Number of SNPs Inside Recombinations	Number of SNPs Outside Recombinations	Number of Recombination Blocks	Bases in Recombinations	Cumulative Bases in Recombinations	r/m	rho/theta	Genome Length	Bases in Clonal Frame
AKI002.A0101	1683	412	1271	30	61643	193131	0.324154	0.023603	2929032	2780872
AMH001.A0101	347	115	232	26	50805	201655	0.49569	0.112069	2941435	2748737
AMH003.A0101	2087	604	1483	40	84462	194108	0.407283	0.026972	2929473	2791147
AMH004.A0101	330	109	221	20	48861	209794	0.493213	0.090498	2939621	2747032
ANN001.A0101	1558	1055	503	51	86993	269191	2.09741	0.101392	2925618	2762319
ANN003.A0101	11534	6812	4722	167	294686	364670	1.44261	0.035366	2939555	2775656
ANN004.A0101	3108	1463	1645	61	105370	245247	0.889362	0.037082	2930212	2798300
AON001.A0101	3637	1123	2514	67	113637	225832	0.446698	0.026651	2932698	2775874
ATT001.A0101	4552	2014	2538	73	109816	384211	0.793538	0.028763	2941316	2638900
ATT002.A0101	927	660	267	46	79562	447422	2.47191	0.172285	2929588	2627962
EFE002.B0101	6350	730	5620	47	69384	136184	0.129893	0.008363	2933909	2819342
EFE003.B0101	7417	1684	5733	59	87136	202356	0.293738	0.010291	2939770	2788757
EFE004.B0101	2249	607	1642	44	64911	160917	0.369671	0.026797	2926790	2812386
EFE005.B0101	5055	313	4742	23	22651	32730	0.066006	0.00485	2932511	2910509
EFE006.B0101	2558	362	2196	32	49335	110852	0.164845	0.014572	2929175	2839385
HCLVMBCX2-3505-02-00-01_S2	3201	162	3039	10	24314	135341	0.053307	0.003291	2933094	2803986
HCLVMBCX2-3505-05-00-01_S5	3218	64	3154	5	7573	131554	0.020292	0.001585	2934979	2805727
HCLVMBCX2-3505-06-00-01_S6	411	168	243	8	7807	60080	0.691358	0.032922	2924897	2912742
HCLVMBCX2-3505-07-00-01_S7	543	13	530	4	5869	130089	0.024528	0.007547	2930452	2800909
HCLVMBCX2-3505-12-00-01_S12	1208	135	1073	13	29808	77714	0.125815	0.012116	2925923	2861201
HCLVMBCX2-3505-15-00-01_S15	592	50	542	8	19829	136429	0.092251	0.01476	2929972	2800402
HCLVMBCX2-3505-16-00-01_S16	304	45	259	5	5519	35549	0.173745	0.019305	2927190	2915036
NMU115.A0101	1134	773	361	69	128281	457002	2.14127	0.191136	2942185	2549583
NMU117.A0101	1983	815	1168	60	87141	225324	0.697774	0.05137	2929716	2778872
NMU118.A0101	840	531	309	26	21580	421787	1.71845	0.084142	2936869	2601587
NMU119.A0101	792	455	337	32	22386	411780	1.35015	0.094955	2937212	2643094
NMU121.A0101	299	43	256	7	8570	160032	0.167969	0.027344	2927734	2776350
NMU122.A0101	1136	801	335	46	82734	496273	2.39105	0.137313	2941292	2548716
NMU124.A0101	6856	577	6279	35	51634	168258	0.091894	0.005574	2940207	2788556
NMU125.A0101	1444	425	1019	40	50190	252834	0.417076	0.039254	2929210	2717190
NMU126.A0101	1081	615	466	33	26638	447954	1.31974	0.070815	2937894	2609801
NMU127.A0101	2237	383	1854	38	71619	181111	0.20658	0.020496	2927303	2770666
NMU128.A0101	702	360	342	28	53607	205397	1.05263	0.081871	2923187	2775663
NMU129.A0101	957	290	667	29	24314	281935	0.434783	0.043478	2932496	2691133
NMU130.A0101	263	89	174	13	13236	411467	0.511494	0.074713	2940918	2553173
PAH002.A0101	1263	283	980	24	28216	101112	0.288776	0.02449	2929373	2872952
PAH003.A0101	2072	403	1669	35	40696	95959	0.241462	0.020971	2933431	2877023
SIG031.A0101	718	188	530	19	31535	148375	0.354717	0.035849	2928565	2795526
SIG032.A0101	684	173	511	18	29627	162743	0.338552	0.035225	2925365	2794103
SIG033.A0101	596	171	425	20	33551	155331	0.402353	0.047059	2925748	2794452
SIG035.A0101	920	86	834	13	13184	146148	0.103118	0.015588	2929014	2795965
TAP001.B0101	3298	682	2616	53	122651	167732	0.260703	0.02026	2927758	2791008
TAP003.B0101	3159	537	2622	43	85273	223963	0.204805	0.0164	2933737	2736011
TON004.B0101	826	256	570	24	64844	125035	0.449123	0.042105	2929049	2853439
TON005.B0101	416	42	374	8	16594	85074	0.112299	0.02139	2929062	2853443
TON006.B0101	1457	120	1337	12	28945	94552	0.089753	0.008975	2928735	2846561
TON007.B0101	2665	316	2349	21	61805	107068	0.134525	0.00894	2931265	2849034
Node_1	652	96	556	7	8632	129608	0.172662	0.01259	2942222	2832613
Node_2	1836	172	1664	11	19344	130237	0.103365	0.006611	2938301	2828893
Node_3	4565	914	3651	66	86225	109660	0.250342	0.018077	2944725	2880003
Node_4	972	185	787	16	23624	64680	0.23507	0.02033	2945267	2911272
Node_5	7001	592	6409	31	33967	56395	0.09237	0.004837	2941314	2907319
Node_6	1389	108	1281	9	13785	33967	0.084309	0.007026	2945475	2923473
Node_7	1677	214	1463	22	21980	21980	0.146275	0.015038	2945491	2945491
Node_8	3171	184	2987	16	12220	12220	0.0616	0.005357	2936633	2936633
Node_9	0	0	0	0	0	0	0	0	2945494	2945494
Node_10	3227	185	3042	17	46751	75660	0.060815	0.005588	2938680	2873786
Node_11	411	88	323	9	16601	82963	0.272446	0.027864	2938516	2873622
Node_12	1841	322	1519	19	59208	64866	0.211982	0.012508	2943996	2918346
Node_13	752	223	529	18	51223	114666	0.42155	0.034026	2941663	2858252
Node_14	50	16	34	2	1843	150973	0.470588	0.058824	2943819	2795883
Node_15	1488	245	1243	19	47379	147855	0.197104	0.015286	2944417	2825958
Node_16	1801	360	1441	27	51379	151602	0.249827	0.018737	2943478	2825033
Node_17	1434	280	1154	22	48180	118386	0.242634	0.019064	2945375	2855295
Node_18	264	52	212	11	18655	90010	0.245283	0.051887	2945421	2861939
Node_19	1267	265	1002	32	52137	83424	0.264471	0.031936	2945476	2893308
Node_20	175	59	116	15	16860	392509	0.508621	0.12931	2943953	2556162
Node_21	592	243	349	28	21607	387680	0.696275	0.080229	2944740	2609156
Node_22	121	31	90	8	8786	335473	0.344444	0.088889	2945117	2616822
Node_23	244	126	118	14	12670	328176	1.0678	0.118644	2945304	2650980
Node_24	941	323	618	29	24328	294214	0.522654	0.046926	2945387	2703809
Node_25	831	152	679	11	9949	241479	0.223859	0.0162	2945423	2733060
Node_26	4244	359	3885	24	40726	212268	0.092407	0.006178	2945448	2747583
Node_27	760	216	544	20	50845	197787	0.397059	0.036765	2945469	2788832
Node_28	1300	161	1139	11	12770	156574	0.141352	0.009658	2945476	2808726
Node_29	702	145	557	12	19730	136693	0.260323	0.021544	2945481	2841198
Node_30	126	23	103	5	8373	133152	0.223301	0.048544	2937189	2805689
Node_31	69	3	66	1	0	131520	0.045455	0.015152	2934731	2803316
Node_32	4340	569	3771	42	77938	131546	0.150888	0.011138	2942189	2837906
Node_33	693	73	620	9	16601	104234	0.117742	0.014516	2945490	2859389
Node_34	1244	769	475	53	89346	302701	1.61895	0.111579	2944055	2780628
Node_35	277	90	187	16	41265	163322	0.481283	0.085561	2944863	2787969
Node_36	178	56	122	3	9752	156799	0.459016	0.02459	2945237	2813225
Node_37	4192	345	3847	26	57958	131918	0.08968	0.006759	2945335	2828702
Node_38	5801	1306	4495	57	109250	192807	0.290545	0.012681	2943733	2779815
Node_39	368	134	234	9	16601	163839	0.57265	0.038462	2944834	2796458
Node_40	345	55	290	7	16479	148292	0.189655	0.024138	2945184	2806618
Node_41	2598	269	2329	16	46802	138482	0.1155	0.00687	2945344	2828710
Node_42	2755	442	2313	33	62214	116562	0.191094	0.014267	2945480	2859379
Node_43	886	164	722	12	23880	86060	0.227147	0.01662	2945493	2893325
Node_44	1120	200	920	22	50982	52137	0.217391	0.023913	2945494	2919844
Node_45	708	102	606	10	25640	25640	0.168317	0.016502	2945494	2945494
Node_46	0	0	0	0	0	0	0	0	2945494	2945494

## Sheet: Data_8
Supplementary Data 8. Reference genomes used for investigating authenticity of potential dietary finds
Species	Common name	Assembly	Assembly level	No. individuals1	Reads2
Bos taurus	Cattle	ARS-UCD1.2	Chromosome
Bos indicus	Zebu	Bos_indicus_1.0	Chromosome	1	442±0
Canis lupus familiaris	Dog	ROS_Cfam_1.0	Chromosome	2	550.5±85.5
Dibothriocephalus latus	Broad fish tapeworm	D_latum_geneva_0011_upd	Scaffold	3	408±218.1
Fargesia denudata, chloroplast	Bamboo	NC_034747.1	Complete	3	765.7±406.4
Triticum aestivum, mitochondrion	Wheat	NC_036024.1	Complete	4	890.8±423.7
1 number of well-preserved samples where reads from the species were detected
2 mean (±standard deviation) number of reads in the individuals where the species was detected

## Sheet: Data_9
Supplementary Data 9. Microfossil findings
Pandora ID	Archaeological ID	Pandora ID	Island	Site	Date (cal BP)/ Period	Phyolith - elongate dentate	Phytolith - elongate facetate	Phytolith - elongate psilate	Phytolith - blocky	Phytolith - acute bulbosus	Phytolith - amoeboid echinate	Phytolith - spheroid echinate (cf. Palmaceae)	Phytolith - spheroid psilate	Pytolith - bilobate	Phytolith - rondel	Phytolith - cross	Phytolith - polygonal scrobulate (cf. Cyperaceae)	Starch	Fungal spores/hyphae	Diatoms	Charcoal	Sponge spicule	Spikey things, raphides?	Notes
EFE002.B	Mangaliliu, TP3	EFE002.B	Efate	Mangaliliu		0	0	0	0	0	0	0	0	0	0	0	0	0	1	2	0	0	0	Fungal hyphae and spores
EFE003.B	Pangpang	EFE003.B	Efate	Pangpang	1049-931	0	0	0	0	0	0	0	0	0	0	0	0	1	0	0	0	0	0
EFE004.B	Banana Bay	EFE004.B	Efate	Banana Bay		0	0	0	0	0	0	0	0	0	0	0	0	0	1	0	0	0	0	Fungal hyphae and spores
EFE005.B	Banana Bay	EFE005.B	Efate	Banana Bay	306-0	0	0	0	0	0	0	0	0	0	0	0	0	0	0	0	0	0	0
EFE006.B	Banana Bay	EFE006.B	Efate	Banana Bay		0	0	0	0	0	0	0	0	0	0	0	0	1	1	0	0	0	0	Fungal spores and hyphae
FUT018.B	Furs 2, TR1 24-30"	FUT018.B	Futuna	Vanuatu		0	0	0	0	0	0	0	0	0	0	0	0	27	1	0	0	0	0	Fungal spores
FUT021.B	Furs 9, 78	FUT021.B	Futuna	Vanuatu		0	3	0	0	0	0	0	0	0	0	0	0	1	0	0	1	0	0
FUT024.B	Furs 11	FUT024.B	Futuna	Vanuatu		0	0	0	0	0	0	0	0	0	0	0	0	0	0	0	0	0	0
NMU115.A	B1.1	NMU115.A	Taumako Duff Islands	Namu	675 - 295	0	0	0	0	0	0	0	0	0	0	0	0	0	1	0	0	0	0	Fungal spores and hyphae
NMU116.A	B2	NMU116.A	Taumako Duff Islands	Namu	675 - 295	0	0	0	0	0	0	0	0	0	0	0	0	0	0	0	0	0	1	Unknown microparticles
NMU117.A	B11.1	NMU117.A	Taumako Duff Islands	Namu	675 - 295	0	0	0	0	0	0	0	0	0	0	0	0	0	0	0	0	0	0	Fungal spores and hyphae
NMU118.A	B20	NMU118.A	Taumako Duff Islands	Namu	675 - 295	0	0	0	0	0	0	0	0	0	0	0	0	0	0	0	0	0	0	Fungal spores and hyphae
NMU119.A	B21	NMU119.A	Taumako Duff Islands	Namu	675 - 295	0	0	0	0	0	0	0	0	0	0	0	0	2	0	0	0	0	0	Fungal hyphae
NMU120.A	B34	NMU120.A	Taumako Duff Islands	Namu	675 - 295	0	0	0	0	0	0	0	0	0	0	0	0	0	1	0	0	0	0	fungal spores and hyphae
NMU121.A	B54	NMU121.A	Taumako Duff Islands	Namu	675 - 295	0	0	0	0	0	0	0	0	0	0	0	0	0	1	0	0	0	0	Fungal spores and hyphae
NMU122.A	B68	NMU122.A	Taumako Duff Islands	Namu	675 - 295	2	0	0	0	0	0	0	0	0	0	0	0	1	0	0	0	0	0	Fungal spores and hyphae
NMU123.A	B70	NMU123.A	Taumako Duff Islands	Namu	675 - 295	1	0	0	3	0	0	0	0	0	0	0	0	0	1	0	0	0	0	Fungal spores and hyphae
NMU124.A	B84	NMU124.A	Taumako Duff Islands	Namu	675 - 295	1	0	0	0	0	0	0	0	0	0	0	0	0	1	0	0	0	0	Fungal spores and hyphae
NMU125.A	B88	NMU125.A	Taumako Duff Islands	Namu	675 - 295	1	0	0	0	0	0	0	0	0	0	0	0	0	0	0	0	0	0
NMU126.A	B91	NMU126.A	Taumako Duff Islands	Namu	675 - 295	0	0	0	0	0	0	0	0	0	0	0	0	0	0	0	0	0	0
NMU127.A	B104	NMU127.A	Taumako Duff Islands	Namu	675 - 295	0	0	0	0	0	0	0	0	0	0	0	0	2	1	0	0	0	0	Fungal spores and hyphae
NMU128.A	B108	NMU128.A	Taumako Duff Islands	Namu	675 - 295	0	0	0	0	0	0	0	0	0	0	0	0	0	0	0	0	0	0	Fungal hyphae and spores
NMU129.A	B109	NMU129.A	Taumako Duff Islands	Namu	675 - 295	0	0	0	0	0	0	0	0	0	0	0	0	0	0	0	0	0	0
NMU130.A	B159	NMU130.A	Taumako Duff Islands	Namu	675 - 295	0	0	0	0	0	0	0	0	0	0	0	0	0	1	0	0	0	0	Fungal spores and hyphae, fibre
NMU131.A	B194	NMU131.A	Taumako Duff Islands	Namu	675 - 295	0	0	0	0	0	0	0	0	0	0	0	0	0	0	0	0	0	0
SIG031.A	SVF01	SIG031.A	Fiji	Sigatoka Dunes	1700 - 1300	4	1	0	9	1	0	0	0	1	0	0	0	0	0	0	0	1	0	Fungal spores
SIG032.A	SVF02	SIG032.A	Fiji	Sigatoka Dunes	1700 - 1300	0	3	0	10	2	0	0	0	0	0	0	0	0	0	0	0	0	0	One blocky phytolith is burnt
SIG033.A	SVF03	SIG033.A	Fiji	Sigatoka Dunes	1700 - 1300	1	0	0	2	0	0	0	0	1	0	0	0	0	0	0	0	0	0	Fungal hyphae
SIG036.A	SVF19	SIG036.A	Viti Levu, Fiji	Sigatoka Dunes	1700 - 1300	2	0	0	1	1	0	0	1	3	1	1	0	0	0	0	0	0	0	3 burnt bilobates, fungal spores
SIG037.A	03(1)	SIG037.A	Viti Levu, Fiji	Sigatoka Dunes	1700 - 1300	0	0	0	0	0	0	0	0	0	0	0	0	0	0	0	0	0	0
SIG038.A	17(3)	SIG038.A	Viti Levu, Fiji	Sigatoka Dunes	1700 - 1300	0	0	0	0	0	0	0	0	0	0	0	0	0	0	0	0	0	0
SIG039.A	21	SIG039.A	Viti Levu, Fiji	Sigatoka Dunes	1700 - 1300	0	0	0	0	1	0	0	0	0	0	0	0	0	0	0	0	0	0
SIG040.A	26(1)	SIG040.A	Viti Levu, Fiji	Sigatoka Dunes	1700 - 1300	0	0	0	1	0	1	0	0	0	0	0	0	0	0	0	0	0	0	Lots of mineral particles/dirt
SIG041.A	29(1)	SIG041.A	Viti Levu, Fiji	Sigatoka Dunes	1700 - 1300	0	0	0	0	0	0	0	0	0	0	0	0	0	0	0	0	0	0
SIG042.A	32(2)	SIG042.A	Viti Levu, Fiji	Sigatoka Dunes	1700 - 1300	0	0	0	2	0	0	0	0	0	0	0	0	1	0	0	0	0	0	Lots of mineral particles/dirt
SIG043.A	60(1)	SIG043.A	Viti Levu, Fiji	Sigatoka Dunes	1700 - 1300	0	0	0	0	0	0	0	0	0	0	0	0	0	0	0	1	0	0	Lots of mineral particles/dirt, charcoal
SIG044.A	65	SIG044.A	Viti Levu, Fiji	Sigatoka Dunes	1700 - 1300	0	0	0	0	0	0	0	0	0	0	0	0	0	0	0	1	1	0	Unknown fibre, olive green mineral particles, lots of large mineral inclusions
SIG045.A	69(1)	SIG045.A	Viti Levu, Fiji	Sigatoka Dunes	1700 - 1300	0	0	0	2	0	0	5	0	0	0	0	0	0	0	0	0	0	0	Olive green mineral particles
SIG046.A	72(1)	SIG046.A	Viti Levu, Fiji	Sigatoka Dunes	1700 - 1300	0	0	0	0	0	0	0	0	0	0	0	0	1	0	0	0	0	0	Olive green mineral particles
SIG047.A	79(1)	SIG047.A	Viti Levu, Fiji	Sigatoka Dunes	1700 - 1300	0	0	0	1	0	0	1	5	0	0	0	0	0	0	0	0	0	0	Olive green mineral particles
TAP001.B	Pieve d' investiture, Haurari?	TAP001.B	Raiatea	Taputapuatea		0	0	0	0	0	0	0	0	0	0	0	0	0	0	0	0	0	0	Fungal hyphae
TAP003.B	Pieve d' investiture, Piquet 33	TAP003.B	Raiatea	Taputapuatea	270-0	0	0	0	0	0	0	0	0	0	0	0	0	0	1	0	0	0	0	Fungal hyphae
TON001.C	SK3.1	TON001.C	Tongatapu	Talasiu	2670-2320	0	0	0	0	0	0	10	0	2	0	0	0	1	0	0	0	0	0	Feather barb? fungal spores and hyphae
TON003.B	SK9.3	TON003.B	Tongatapu	Talasiu		0	0	6	0	0	0	13	0	0	0	0	0	0	0	0	0	0	0
TON004.B	SK10	TON004.B	Tongatapu	Talasiu	2680-2340	0	0	0	0	0	0	0	0	0	0	0	0	0	0	0	0	0	0
TON005.B	SK12	TON005.B	Tongatapu	Talasiu		0	0	2	0	0	0	1	0	0	0	0	1	0	0	0	0	1	0
TON006.B	SK14	TON006.B	Tongatapu	Talasiu		0	0	0	0	0	0	0	0	1	0	0	1	0	0	0	0	1	0
TON007.B	BG3	TON007.B	Tongatapu	Talasiu		0	0	0	0	0	0	3	0	0	0	0	0	0	0	0	0	0	0
